# Supplementary material for: Neurotropic Lineage III Strains of Listeria monocytogenes Disseminate to the Brain without Reaching High Titer in the Blood
Source: mSphere. 2020 Sep 16;5(5):e00871-20. doi: 10.1128/mSphere.00871-20 (PMC7494839; doi:10.1128/mSphere.00871-20)
Supplement: DATA SET S1 [file mSphere.00871-20-sd001.xlsx]

## Sheet: Unav X 527
DB Number	Strain Name	GenBank#	S192N	Y369S	Source	Origin Type	Lineage	Length of Sequence (bp)	Length of Protein (aa)	Premature Stop Y/N	Journal for Sequence	Journal for Isolate
OG-B	EGDe	NP_463962	SDISALSGLTSLQQLSFGNQVTDLKPLANLT	DISPVSSLTKLQRLFFYNNKVSDVSSLANLT				2403	800	NO	Listeria monocytogenes EGDe Genome (Accesion number NC_003210.1)
OG-A	Inlam		SDISALSGLTSLQQLNFGNQVTDLKPLANLT	DISPVSSLTKLQRLFFSNNKVSDVSSLANLT				2403	800	NO	Our lab Inlam sequence by T.Myers August 2012
OG-1	UKVDL1		SDISALSGLTNLQQLSFGNQVTDLKPLANLT	DISPVSSLTKLQRLFFYNNKVSDVSSLANLT	guinea pig brain
OG-2	UKVDL2		SDISALSGLTNLQQLSFGNQVTDLKPLANLT	DISPVSSLTKLQRLFFYNNKVSDVSSLANLT	cattle brain
OG-6	UKVDL6		SDISALSGLTNLQQLSFGNQVTDLKPLANLT	DISPVSSLTKLQRLFFYNNKVSDVSSLANLT	cattle brain
OG-9	UKVDL9		SDISALSGLTSLQQLSFGNQVTDLKPLANLT	DISPVSSLTKLQRLFFYNNKVSDVSSLANLT	goat brain
OG-11	UKVDL11		SDISALSGLTNLQQLSFGNQVTDLKPLANLT	DISPVSSLTKLQRLFFYNNKVSDVSSLANLT	goat brain
OG-14	UKVDL14		SGISALSGLTSLQQLSFGNQVTDLKPLANLT	DISPVSSLTKLQRLFFYNNKVSDVSSLANLT	goat brain
OG-16	FSL E1-119	EF445899	SDISALSGLTNLQQLSFGNQVTDLKPLANLT	DISPVSSLTKLQRLFFYNNKVSDVSSLANLT	animal		I	2403	800	NO	Orsi, RH et al. Microbiology 2007 153:8 2666-2678
OG-17	FSL E1-124	EF445900	SDISALSGLTSLQQLSFGNQVTDLKPLANLT	DISPVSSLTKLQRLFFYNNKVSDVSSLANLT	animal		I	2403	800	NO	Orsi, RH et al. Microbiology 2007 153:8 2666-2678
OG-18	FSL E1-125	EF445901	SDISALSGLTNLQQLSFGNQVTDLKPLANLT	DISPVSSLTKLQRLFFYNNKVSDVSSLANLT	animal		I	2403	800	NO	Orsi, RH et al. Microbiology 2007 153:8 2666-2678
OG-19	FSL N4-288	EF445902	SDISALSGLTNLQQLSFGNQVTDLKPLANLT	DISPVSSLTKLQRLFFYNNKVSDVSSLANLT	animal		I	2403	800	NO	Orsi, RH et al. Microbiology 2007 153:8 2666-2678
OG-20	FSL N4-289	EF445903	SDISALSGLTSLQQLSFGNQVTDLKPLANLT	DISPVSSLTKLQRLFFYNNKVSDVSSLANLT	animal		I	2403	800	NO	Orsi, RH et al. Microbiology 2007 153:8 2666-2678
OG-21	FSL N4-291	EF445904	SDISALSGLTNLQQLSFGNQVTDLKPLANLT	DISPVSSLTKLQRLFFYNNKVSDVSSLANLT	animal		I	2403	800	NO	Orsi, RH et al. Microbiology 2007 153:8 2666-2678
OG-22	FSL F2-897	EF445905	SDISALSGLTNLQQLSFGNQVTDLKPLANLT	DISPVSSLTKLQRLFFYNNKVSDVSSLANLT	food		I	2403	800	NO	Orsi, RH et al. Microbiology 2007 153:8 2666-2678
OG-23	FSL F2-666	EF445906	SDISALSGLTSLQQLSFGNQVTDLKPLANLT	DISPVSSLTKLQRLFFYNNKVSDVSSLANLT	food		I	2403	800	NO	Orsi, RH et al. Microbiology 2007 153:8 2666-2678
OG-24	FSL F2-667	EF445907	SDISALSGLTNLQQLSFGNQVTDLKPLANLT	DISPVSSLTKLQRLFFYNNKVSDVSSLANLT	food		I	2403	800	NO	Orsi, RH et al. Microbiology 2007 153:8 2666-2678
OG-25	FSL F2-493	EF445908	SDISALSGLTSLQQLSFGNQVTDLKPLANLT	DISPVSSLTKLQRLFFYNNKVSDVSSLANLT	food		I	2403	800	NO	Orsi, RH et al. Microbiology 2007 153:8 2666-2678
OG-26	FSL F2-898	EF445909	SDISALSGLTNLQQLSFGNQVTDLKPLANLT	DISPVSSLTKLQRLFFYNNKVSDVSSLANLT	food		I	2403	800	NO	Orsi, RH et al. Microbiology 2007 153:8 2666-2678
OG-27	FSL F2-601	EF445910	SDISALSGLTNLQQLSFGNQVTDLKPLANLT	DISPVSSLTKLQRLFFYNNKVSDVSSLANLT	human		I	2403	800	NO	Orsi, RH et al. Microbiology 2007 153:8 2666-2678
OG-28	FSL F2-602	EF445911	SDISALSGLTNLQQLSFGNQVTDLKPLANLT	DISPVSSLTKLQRLFFYNNKVSDVSSLANLT	human		I	2403	800	NO	Orsi, RH et al. Microbiology 2007 153:8 2666-2678
OG-29	FSL F2-658	EF445912	SDISALSGLTSLQQLSFGNQVTDLKPLANLT	DISPVSSLTKLQRLFFYNNKVSDVSSLANLT	human		I	2403	800	NO	Orsi, RH et al. Microbiology 2007 153:8 2666-2678
OG-30	FSL F2-637	EF445913	SDISALSGLTSLQQLSFGNQVTDLKPLANLT	DISPVSSLTKLQRLFFYNNKVSDVSSLANLT	human		I	2391	797	YES	Orsi, RH et al. Microbiology 2007 153:8 2666-2678
OG-31	FSL F2-661	EF445914	SDISALSGLTSLQQLSFGNQVTDLKPLANLT	DISPVSSLTKLQRLFFYNNKVSDVSSLANLT	human		I	2403	800	NO	Orsi, RH et al. Microbiology 2007 153:8 2666-2678
OG-32	FSL F2-672	EF445915	SDISALSGLTSLQQLSFGNQVTDLKPLANLT	DISPVSSLTKLQRLFFYNNKVSDVSSLANLT	human		I	2391	797	YES	Orsi, RH et al. Microbiology 2007 153:8 2666-2678
OG-33	FSL S4-941	EF445916	SDISALSGLTSLQQLSFGNQVTDLKPLANLT	DISPVSSLTKLQRLFFYNNKVSDVSSLANLT	environment		I	2403	800	NO	Orsi, RH et al. Microbiology 2007 153:8 2666-2678
OG-34	FSL E1-123	EF445917	SDISALSGLTSLQQLSFGNQVTDLKPLANLT	DISPVSSLTKLQRLFFYNNKVSDVSSLANLT	animal		II	2403	800	NO	Orsi, RH et al. Microbiology 2007 153:8 2666-2678
OG-35	FSL N4-290	EF445918	SDISALSGLTSLQQLSFGNQVTDLKPLANLT	DISPVSSLTKLQRLFFYNNKVSDVSSLANLT	animal		II	2391	797	YES	Orsi, RH et al. Microbiology 2007 153:8 2666-2678
OG-36	FSL N4-292	EF445919	SDISALSGLTSLQQLSFGNQVTDLKPLANLT	DISPVSSLTKLQRLFFYNNKVSDVSSLANLT	animal		II	2403	800	NO	Orsi, RH et al. Microbiology 2007 153:8 2666-2678
OG-37	FSL N4-293	EF445920	SDISALSGLTSLQQLSFGNQVTDLKPLANLT	DISPVSSLTKLQRLFFYNNKVSDVSSLANLT	animal		II	2403	800	NO	Orsi, RH et al. Microbiology 2007 153:8 2666-2678
OG-38	FSL F2-515	EF445921	SDISALSGLTSLQQLSFGNQVTDLKPLANLT	DISPVSSLTKLQRLFFYNNKVSDVSSLANLT	food		II	2403	800	NO	Orsi, RH et al. Microbiology 2007 153:8 2666-2678
OG-39	FSL F2-373	EF445922	VILVRFQV*LVYSNYLLVIK*QI*NH*LI*QH	I*AQFLV*QSFKDYFSIITR*VT*AHLRT*Q	food		II	2399	8	YES	Orsi, RH et al. Microbiology 2007 153:8 2666-2678
OG-40	FSL F2-590	EF445923	SDISALSGLTSLQQLSFGNQVTDLKPLANLT	DISPVSSLTKLQRLFFYNNKVSDVSSLANLT	food		II	2403	800	NO	Orsi, RH et al. Microbiology 2007 153:8 2666-2678
OG-41	FSL F2-640	EF445924	VILVRFQV*LVYSNYLLVIK*QI*NH*LI*QH	I*AQFLV*QSFKDYFSIITR*VT*AHLRT*Q	food		II	2399	8	YES	Orsi, RH et al. Microbiology 2007 153:8 2666-2678
OG-42	FSL F2-723	EF445925	VILVRFQV*LVYSNYLLVIK*QI*NH*LI*QH	I*AQFLV*QSFKDYFSIITR*VT*AHLRT*Q	food		II	2399	8	YES	Orsi, RH et al. Microbiology 2007 153:8 2666-2678
OG-43	FSl F2-634	EF445926	SDISALSGLTSLQQLSFGNQVTDLKPLANLT	DISPVSSLTKLQRLFFYNNKVSDVSSLANLT	human		II	2403	800	NO	Orsi, RH et al. Microbiology 2007 153:8 2666-2678
OG-44	FSL F2-639	EF445927	SDISALSGLTSLQQLSFGNQVTDLKPLANLT	DISPVSSLTKLQRLFFYNNKVSDVSSLANLT	human		II	2403	800	NO	Orsi, RH et al. Microbiology 2007 153:8 2666-2678
OG-45	FSL F2-663	EF445928	SDISALSGLTSLQQLSFGNQVTDLKPLANLT	DISPVSSLTKLQRLFFYNNKVSDVSSLANLT	human		II	2403	800	NO	Orsi, RH et al. Microbiology 2007 153:8 2666-2678
OG-46	FSL S4-019	EF445929	SDISALSGLTSLQQLSFGNQVTDLKPLANLT	DISPVSSLTKLQRLFFYNNKVSDVSSLANLT	environment		II	2403	800	NO	Orsi, RH et al. Microbiology 2007 153:8 2666-2678
OG-47	FSL S4-295	EF445930	SDISALSGLTNLQQLSFGNQVTDLKPLANLT	DISPVSSLTKLQRLFFYNNKVSDVSSLANLT	environment		II	2403	800	NO	Orsi, RH et al. Microbiology 2007 153:8 2666-2678
OG-48	FSL S4-304	EF445931	SDISALSGLTNLQQLSFGNQVTDLKPLANLT	DISPVSSLTKLQRLFFYNNKVSDVSSLANLT	environment		II	2403	800	NO	Orsi, RH et al. Microbiology 2007 153:8 2666-2678
OG-49	FSL S4-497	EF445932	SDISALSGLTSLQQLSFGNQVTDLKPLANLT	DISPVSSLTKLQRLFFYNNKVSDVSSLANLT	environment		II	2403	800	NO	Orsi, RH et al. Microbiology 2007 153:8 2666-2678
OG-50	FSL S4-766	EF445933	SDISALSGLTSLQQLSFGNQVTDLKPLANLT	DISPVSSLTKLQRLFFYNNKVSDVSSLANLT	environment		II	2403	800	NO	Orsi, RH et al. Microbiology 2007 153:8 2666-2678
OG-51	FSL S4-821	EF445934	SDISALSGLTSLQQLSFGNQVTDLKPLANLT	DISPVSSLTKLQRLFFYNNKVSDVSSLANLT	environment		II	2403	800	NO	Orsi, RH et al. Microbiology 2007 153:8 2666-2678
OG-52	FSL S4-880	EF445935	SDISALSGLTSLQQLSFGNQVTDLKPLANLT	DISPVSSLTKLQRLFFYNNKVSDVSSLANLT	environment		II	2403	800	NO	Orsi, RH et al. Microbiology 2007 153:8 2666-2678
OG-53	FSL S4-887	EF445936	SDISALSGLTSLQQLSFGNQVTDLKPLANLT	DISPVSSLTKLQRLFFYNNKVSDVSSLANLT	environment		II	2403	800	NO	Orsi, RH et al. Microbiology 2007 153:8 2666-2678
OG-54	FSL S6-072	EF445937	SDISALSGLTNLQQLSFGNQVTDLKPLANLT	DISPVSSLTKLQRLFFYNNKVSDVSSLANLT	environment		II	2403	800	NO	Orsi, RH et al. Microbiology 2007 153:8 2666-2678
OG-55	FSL F2-695	EF445938	SDISALSGLTNLQQLSFGNQVTDLKPLANLT	DISPVSSLTKLQRLFFYNNKVSDVSSLANLT	human		III	2403	800	NO	Orsi, RH et al. Microbiology 2007 153:8 2666-2678
OG-56	DE_25-1	KC433332	SDISALSGLTNLQQLSFGNQVTDLKPLANLT	DISPVSSLTKLQRLFFYNNKVSDVSSLANLT	dairy	FPE		2403	800	NO	Kovacevic J. et al. Appl Environ Microbiol 2013 79:6 1915-1922
OG-57	DE_26-1	KC433333	SDISALSGLTSLQQLSFGNQVTDLKPLANLT	DISPVSSLTKLQRLFFYNNKVSDVSSLANLT	dairy	FPE		2403	800	NO	Kovacevic J. et al. Appl Environ Microbiol 2013 79:6 1915-1923
OG-58	DE_27-1	KC433334	SDISALSGLTSLQQLSFGNQVTDLKPLANLT	DISPVSSLTKLQRLFFYNNKVSDVSSLANLT	dairy	FPE		2403	800	NO	Kovacevic J. et al. Appl Environ Microbiol 2013 79:6 1915-1924
OG-59	DE_37-3	KC433335	SDISALSGLTSLQQLSFGNQVTDLKPLANLT	DISPVSSLTKLQRLFFYNNKVSDVSSLANLT	dairy	FPE		2403	800	NO	Kovacevic J. et al. Appl Environ Microbiol 2013 79:6 1915-1925
OG-60	DE_61-1	KC433336	SDISALSGLTNLQQLSFGNQVTDLKPLANLT	DISPVSSLTKLQRLFFYNNKVSDVSSLANLT	dairy	FPE		2403	800	NO	Kovacevic J. et al. Appl Environ Microbiol 2013 79:6 1915-1926
OG-61	FE_7-1	KC433337	VILVRFQV*LVYSNYLLVIK*QI*NH*LI*QH	I*AQFLV*QSFKDYFSIITR*VT*AHLRT*Q	fish	FPE		2402	8	YES	Kovacevic J. et al. Appl Environ Microbiol 2013 79:6 1915-1927
OG-62	FE_7-3	KC433338	SDISALSGLTSLQQLSFGNQVTDLKPLANLT	DISPVSSLTKLQRLFFYNNKVSDVSSLANLT	fish	FPE		2403	699	YES	Kovacevic J. et al. Appl Environ Microbiol 2013 79:6 1915-1928
OG-63	FE_8-1	KC433339	SDISALSGLTSLQQLSFGNQVTDLKPLANLT	DISPVSSLTKLQRLFFYNNKVSDVSSLANLT	fish	FPE		2403	699	YES	Kovacevic J. et al. Appl Environ Microbiol 2013 79:6 1915-1929
OG-64	FE_8-2	KC433340	VILVRFQV*LVYSNYLLVIK*QI*NH*LI*QH	I*AQFLV*QSFKDYFSIITR*VT*AHLRT*Q	fish	FPE		2402	8	YES	Kovacevic J. et al. Appl Environ Microbiol 2013 79:6 1915-1930
OG-65	FE_10-1	KC433341	SDISALSGLTSLQQLSFGNQVTDLKPLANLT	DISPVSSLTKLQRLFFYNNKVSDVSSLANLT	fish	FPE		2403	699	YES	Kovacevic J. et al. Appl Environ Microbiol 2013 79:6 1915-1931
OG-66	FE_10-2	KC433342	VILVRFQV*LVYSNYLLVIK*QI*NH*LI*QH	I*AQFLV*QSFKDYFSIITR*VT*AHLRT*Q	fish	FPE		2402	8	YES	Kovacevic J. et al. Appl Environ Microbiol 2013 79:6 1915-1932
OG-67	FE_11-1	KC433343	SDISALSGLTSLQQLSFGNQVTDLKPLANLT	DISPVSSLTKLQRLFFYNNKVSDVSSLANLT	fish	FPE		2403	699	YES	Kovacevic J. et al. Appl Environ Microbiol 2013 79:6 1915-1933
OG-68	FE_11-2	KC433344	VILVRFQV*LVYSNYLLVIK*QI*NH*LI*QH	I*AQFLV*QSFKDYFSIITR*VT*AHLRT*Q	fish	FPE		2402	8	YES	Kovacevic J. et al. Appl Environ Microbiol 2013 79:6 1915-1934
OG-69	FE_11-3	KC433345	VILVRFQV*LVYSNYLLVIK*QI*NH*LI*QH	I*AQFLV*QSFKDYFSIITR*VT*AHLRT*Q	fish	FPE		2402	8	YES	Kovacevic J. et al. Appl Environ Microbiol 2013 79:6 1915-1935
OG-70	FE_13-1	KC433346	SDISALSGLTNLQQLSFGNQVTDLKPLANLT	DISPVSSLTKLQRLFFYNNKVSDVSSLANLT	fish	FPE		2394	797	YES	Kovacevic J. et al. Appl Environ Microbiol 2013 79:6 1915-1936
OG-71	FE_13-2	KC433347	SDISALSGLTNLQQLSFGNQVTDLKPLANLT	DISPVSSLTKLQRLFFYNNKVSDVSSLANLT	fish	FPE		2394	797	YES	Kovacevic J. et al. Appl Environ Microbiol 2013 79:6 1915-1937
OG-72	FE_14-1	KC433348	SDISALSGLTSLQQLSFGNQVTDLKPLANLT	DISPVSSLTKLQRLFFYNNKVSDVSSLANLT	fish	FPE		2403	800	NO	Kovacevic J. et al. Appl Environ Microbiol 2013 79:6 1915-1938
OG-73	FE_16-1	KC433349	SDISALSGLTNLQQLSFGNQVTDLKPLANLT	DISPVSSLTKLQRLFFYNNKVSDVSSLANLT	fish	FPE		2394	797	YES	Kovacevic J. et al. Appl Environ Microbiol 2013 79:6 1915-1939
OG-74	FE_19-1	KC433350	SDISALSGLTSLQQLSFGNQVTDLKPLANLT	DISPVSSLTKLQRLFFYNNKVSDVSSLANLT	fish	FPE		2403	699	YES	Kovacevic J. et al. Appl Environ Microbiol 2013 79:6 1915-1940
OG-75	FE_20-1	KC433351	SDISALSGLTSLQQLSFGNQVTDLKPLANLT	DISPVSSLTKLQRLFFYNNKVSDVSSLANLT	fish	FPE		2403	699	YES	Kovacevic J. et al. Appl Environ Microbiol 2013 79:6 1915-1941
OG-76	FE_64-3	KC433352	SDISALSGLTSLQQLSFGNQVTDLKPLANLT	DISPVSSLTKLQRLFFYNNKVSDVSSLANLT	fish	FPE		2403	800	NO	Kovacevic J. et al. Appl Environ Microbiol 2013 79:6 1915-1942
OG-77	FE_65-1	KC433353	SDISALSGLTSLQQLSFGNQVTDLKPLANLT	DISPVSSLTKLQRLFFYNNKVSDVSSLANLT	fish	FPE		2403	800	NO	Kovacevic J. et al. Appl Environ Microbiol 2013 79:6 1915-1943
OG-78	FE_66-1	KC433354	SDISALSGLTSLQQLSFGNQVTDLKPLANLT	DISPVSSLTKLQRLFFYNNKVSDVSSLANLT	fish	FPE		2403	800	NO	Kovacevic J. et al. Appl Environ Microbiol 2013 79:6 1915-1944
OG-79	FE_66-3	KC433355	SDISALSGLTSLQQLSFGNQVTDLKPLANLT	DISPVSSLTKLQRLFFYNNKVSDVSSLANLT	fish	FPE		2403	800	NO	Kovacevic J. et al. Appl Environ Microbiol 2013 79:6 1915-1945
OG-80	FE_79-1	KC433356	SDISALSGLTSLQQLSFGNQVTDLKPLANLT	DISPVSSLTKLQRLFFYNNKVSDVSSLANLT	fish	FPE		2394	797	YES	Kovacevic J. et al. Appl Environ Microbiol 2013 79:6 1915-1946
OG-81	FF_1-1	KC433357	VILVRFQV*LVYSNYLLVIK*QI*NH*LI*QH	I*AQFLV*QSFKDYFSIITR*VT*AHLRT*Q	fish	RTE food		2402	8	YES	Kovacevic J. et al. Appl Environ Microbiol 2013 79:6 1915-1947
OG-82	FF_5-1	KC433358	SDISALSGLTNLQQLSFGNQVTDLKPLANLT	DISPVSSLTKLQRLFFYNNKVSDVSSLANLT	fish	RTE food		2394	797	YES	Kovacevic J. et al. Appl Environ Microbiol 2013 79:6 1915-1948
OG-83	FF_6-2	KC433359	SDISALSGLTSLQQLSFGNQVTDLKPLANLT	DISPVSSLTKLQRLFFYNNKVSDVSSLANLT	fish	RTE food		2403	800	NO	Kovacevic J. et al. Appl Environ Microbiol 2013 79:6 1915-1949
OG-84	FF_11-1	KC433360	SDISALSGLTSLQQLSFGNQVTDLKPLANLT	DISPVSSLTKLQRLFFYNNKVSDVSSLANLT	fish	RTE food		2403	699	YES	Kovacevic J. et al. Appl Environ Microbiol 2013 79:6 1915-1950
OG-85	FF_14-1	KC433361	SDISALSGLTNLQQLSFGNQVTDLKPLANLT	DISPVSSLTKLQRLFFYNNKVSDVSSLANLT	fish	RTE food		2394	797	YES	Kovacevic J. et al. Appl Environ Microbiol 2013 79:6 1915-1951
OG-86	FF_15-1	KC433362	SDISALSGLTNLQQLSFGNQVTDLKPLANLT	DISPVSSLTKLQRLFFYNNKVSDVSSLANLT	fish	RTE food		2394	797	YES	Kovacevic J. et al. Appl Environ Microbiol 2013 79:6 1915-1952
OG-87	FF_19-1	KC433363	SDISALSGLTNLQQLSFGNQVTDLKPLANLT	DISPVSSLTKLQRLFFYNNKVSDVSSLANLT	fish	RTE food		2394	797	YES	Kovacevic J. et al. Appl Environ Microbiol 2013 79:6 1915-1953
OG-88	FF_45-1	KC433364	SDISALSGLTSLQQLSFGNQVTDLKPLANLT	DISPVSSLTKLQRLFFYNNKVSDVSSLANLT	fish	RTE food		2403	800	NO	Kovacevic J. et al. Appl Environ Microbiol 2013 79:6 1915-1954
OG-89	FF_46-1	KC433365	SDISALSGLTSLQQLSFGNQVTDLKPLANLT	DISPVSSLTKLQRLFFYNNKVSDVSSLANLT	fish	RTE food		2403	800	NO	Kovacevic J. et al. Appl Environ Microbiol 2013 79:6 1915-1955
OG-90	FF_46-3	KC433366	SDISALSGLTSLQQLSFGNQVTDLKPLANLT	DISPVSSLTKLQRLFFYNNKVSDVSSLANLT	fish	RTE food		2403	800	NO	Kovacevic J. et al. Appl Environ Microbiol 2013 79:6 1915-1956
OG-91	FF_63-1	KC433367	SDISALSGLTSLQQLSFGNQVTDLKPLANLT	DISPVSSLTKLQRLFFYNNKVSDVSSLANLT	fish	RTE food		2403	800	NO	Kovacevic J. et al. Appl Environ Microbiol 2013 79:6 1915-1957
OG-92	FF_63-2	KC433368	SDISALSGLTSLQQLSFGNQVTDLKPLANLT	DISPVSSLTKLQRLFFYNNKVSDVSSLANLT	fish	RTE food		2394	797	YES	Kovacevic J. et al. Appl Environ Microbiol 2013 79:6 1915-1958
OG-93	FF_64-1	KC433369	SDISALSGLTSLQQLSFGNQVTDLKPLANLT	DISPVSSLTKLQRLFFYNNKVSDVSSLANLT	fish	RTE food		2394	797	YES	Kovacevic J. et al. Appl Environ Microbiol 2013 79:6 1915-1959
OG-94	FF_65-1	KC433370	SDISALSGLTSLQQLSFGNQVTDLKPLANLT	DISPVSSLTKLQRLFFYNNKVSDVSSLANLT	fish	RTE food		2403	800	NO	Kovacevic J. et al. Appl Environ Microbiol 2013 79:6 1915-1960
OG-95	FF_66-1	KC433371	SDISALSGLTSLQQLSFGNQVTDLKPLANLT	DISPVSSLTKLQRLFFYNNKVSDVSSLANLT	fish	RTE food		2394	797	YES	Kovacevic J. et al. Appl Environ Microbiol 2013 79:6 1915-1961
OG-96	FF_66-2	KC433372	SDISALSGLTSLQQLSFGNQVTDLKPLANLT	DISPVSSLTKLQRLFFYNNKVSDVSSLANLT	fish	RTE food		2403	800	NO	Kovacevic J. et al. Appl Environ Microbiol 2013 79:6 1915-1962
OG-97	FF_67-1	KC433373	SDISALSGLTSLQQLSFGNQVTDLKPLANLT	DISPVSSLTKLQRLFFYNNKVSDVSSLANLT	fish	RTE food		2394	797	YES	Kovacevic J. et al. Appl Environ Microbiol 2013 79:6 1915-1963
OG-98	FF_67-2	KC433374	SDISALSGLTSLQQLSFGNQVTDLKPLANLT	DISPVSSLTKLQRLFFYNNKVSDVSSLANLT	fish	RTE food		2394	797	YES	Kovacevic J. et al. Appl Environ Microbiol 2013 79:6 1915-1964
OG-99	FF_67-3	KC433375	SDISALSGLTSLQQLSFGNQVTDLKPLANLT	DISPVSSLTKLQRLFFYNNKVSDVSSLANLT	fish	RTE food		2403	800	NO	Kovacevic J. et al. Appl Environ Microbiol 2013 79:6 1915-1965
OG-100	MF_28-1	KC433376	SDISALSGLTSLQQLSFGNQVTDLKPLANLT	DISPVSSLTKLQRLFFYNNKVSDVSSLANLT	meat	raw, uncooked food		2403	684	YES	Kovacevic J. et al. Appl Environ Microbiol 2013 79:6 1915-1966
OG-101	MF_28-2	KC433377	SDISALSGLISLQQLSFGNQVTDLKPLANLT	DISPVSSLTKLQRLFFYNNKVSDVSSLANLT	meat	raw, uncooked food		2403	800	NO	Kovacevic J. et al. Appl Environ Microbiol 2013 79:6 1915-1967
OG-102	OE_43-1	KC433378	SDISALSGLTNLQQLSFGNQVTDLKPLANLT	DISPVSSLTKLQRLFFYNNKVSDVSSLANLT	meat	FPE		2403	800	NO	Kovacevic J. et al. Appl Environ Microbiol 2013 79:6 1915-1968
OG-103	OE_59-1	KC433379	SDISALSGLTSLQQLSFGNQVTDLKPLANLT	DISPVSSLTKLQRLFFYNNKVSDVSSLANLT	meat	FPE		2403	699	YES	Kovacevic J. et al. Appl Environ Microbiol 2013 79:6 1915-1969
OG-104	OE_59-3	KC433380	SDISALSGLTSLQQLSFGNQVTDLKPLANLT	DISPVSSLTKLQRLFFYNNKVSDVSSLANLT	meat	FPE		2403	800	NO	Kovacevic J. et al. Appl Environ Microbiol 2013 79:6 1915-1970
OG-105	OE_90-1	KC433381	SDISALSGLTNLQQLSFGNQVTDLKPLANLT	DISPVSSLTKLQRLFFYNNKVSDVSSLANLT	meat	FPE		2403	605	YES	Kovacevic J. et al. Appl Environ Microbiol 2013 79:6 1915-1971
OG-106	OF_28-1	KC433382	SDISALSGLTNLQQLSFGNQVTDLKPLANLT	DISPVSSLTKLQRLFFYNNKVSDVSSLANLT	meat	raw, uncooked food		2403	800	NO	Kovacevic J. et al. Appl Environ Microbiol 2013 79:6 1915-1972
OG-107	OF_61-1	KC433383	SDISALSGLTSLQQLSFGNQVTDLKPLANLT	DISPVSSLTKLQRLFFYNNKVSDVSSLANLT	meat	raw, uncooked food		2403	699	YES	Kovacevic J. et al. Appl Environ Microbiol 2013 79:6 1915-1973
OG-108	OF_64-1	KC433384	SDISALSGLTSLQQLSFGNQVTDLKPLANLT	DISPVSSLTKLQRLFFYNNKVSDVSSLANLT	meat	raw, uncooked food		2403	699	YES	Kovacevic J. et al. Appl Environ Microbiol 2013 79:6 1915-1974
OG-109	OF_64-2	KC433385	SDISALSGLTSLQQLSFGNQVTDLKPLANLT	DISPVSSLTKLQRLFFYNNKVSDVSSLANLT	meat	raw, uncooked food		2403	684	YES	Kovacevic J. et al. Appl Environ Microbiol 2013 79:6 1915-1975
OG-115	FSL C1-117	FMT106	SDISALSGLTNLQQLSFGNQVTDLKPLANLT	DISPVSSLTKLQRLFFYNNKVSDVSSLANLT	human	sporadic		2235	745	UNK	Cai S. et al. J of Clinical Microbiol 2002 40:9 3319-3325
OG-143	FSL E1-258	FMT389	SDISALSGLTSLQQLSFGNQVTDLKPLANLT	DISPVSSLTKLQRLFFYNNKVSDVSSLANLT	unknown	fecal, feed, water		2399	799	YES	Nightingale KK. Et al. Appl Environ Microbiol 70:8 4458-4467
OG-160	FSL F2-086	FMT568	SDISALSGLTSLQQLSFGNQVTDLKPLANLT	DISPVSSLTKLQRLFFYNNKVSDVSSLANLT	human	blood		2397	799	YES	Gray MJ. Et al. Appl Environ Micro 2004 70:10 5833-5841
OG-170	FSL F2-208	FMT685	SDISVLSGLTSLQQLSFGNQVTDLKPLANLT	DISPVSSLTKLQRLFFYNNKVSDVSSLANLT	human	blood		2399	799	YES	Gray MJ. Et al. Appl Environ Micro 2004 70:10 5833-5841
OG-178	FSL F2-270	FMT780	SDISVLSGLTSLQQLSFGNQVTDLKPLANLT	DISPVSSLTKLQRLFFYNNKVSDVSSLANLT	human	sporadic		2387	795	NO	Gray MJ. Et al. Appl Environ Micro 2004 70:10 5833-5841
OG-187	FSL F2-318	FMT841	SDISALSGLTNLQQLSFGNQVTDLKPLANLT	DISPVSSLTKLQRLFFYNNKVSDVSSLANLT	third party	orginally sheep		2397	799	NO	Roberts A. et al. Microbiology 2005 152:3 685-693
OG-191	FSL F2-332	FMT871	partial sequence, area not available	DISPVSSLTKLQRLFFYNNKVSDVSSLANLT	smoked scottish salmon	RTE seafood		935	311	YES	Sauders BD. Et al. J Food Protect 2004 67:7 1417-1428
OG-199	FSL F2-379	FMT950	partial sequence, area not available	DISPVSSLTKLQRLFFYNNKVSDVSSLANLT	human	sporadic		1432	477	UNK	Gray MJ. Et al. Appl Environ Micro 2004 70:10 5833-5841
OG-215	FSL F2-501	FMT1148	SDISALSGLTNLQQLSFGNQVTDLKPLANLT	DISPVSSLTKLQRLFFYNNKVSDVSSLANLT	human	blood		2388	796	NO	Gray MJ. Et al. Appl Environ Micro 2004 70:10 5833-5841
OG-238	FSL F2-726	FMT1594	partial sequence, area not available	DISPVSSLTKLQRLFFYNNKVSDVSSLANLT	bovine	fecal		1538	512	UNK	Nightingale KK. Et al. Appl Environ Microbiol 2004 70:8 4458-4467
OG-239	FSL F2-727	FMT1597	partial sequence, area not available	I*AQFLV*QSFKDYFSIITR*VT*AHLRT*Q	bovine	fecal		1503	500	YES	Nightingale KK. Et al. Appl Environ Microbiol 2004 70:8 4458-4467
OG-240	FSL F2-728	FMT1599	partial sequence, area not available	DISPVSSLTKLQRLFFYNNKVSDVSSLANLT	bovine	fecal		1502	500	UNK	Nightingale KK. Et al. Appl Environ Microbiol 2004 70:8 4458-4467
OG-241	FSL F2-729	FMT1601	partial sequence, area not available	I*AQFLV*QSFKDYFSIITR*VT*AHLRT*Q	bovine	fecal		1504	501	YES	Nightingale KK. Et al. Appl Environ Microbiol 2004 70:8 4458-4467
OG-243	FSL F2-731	FMT1605	partial sequence, area not available	DISPVSSLTKLQRLFFYNNKVSDVSSLANLT	goat	fecal		1513	504	UNK	Nightingale KK. Et al. Appl Environ Microbiol 2004 70:8 4458-4467
OG-258	FSL F8-018	FMT2234	SDISALSGLTSLQQLSFGNQVTDLKPLANLT	DISPVSSLTKLQRLFFYNNKVSDVSSLANLT	meat	RTE food		2398	799	NO	Ferreira V. et al. Appl Environ Micro 2010
OG-262	FSL F8-107	FMT2325	SDISALSGLTNLQQLSFGNQVTDLKPLANLT	DISPVSSLTKLQRLFFYNNKVSDVSSLANLT	meat	RTE food		2398	798	NO	Ferreira V. et al. Appl Environ Micro 2010
OG-263	FSL F8-110	FMT2328	SDISALSGLTSLQQLSFGNQVTDLKPLANLT	DISPVSSLTKLQRLFFYNNKVSDVSSLANLT	meat	RTE food		2378	792	NO	Ferreira V. et al. Appl Environ Micro 2010
OG-264	FSL F8-123	FMT2342	SDISALSGLTSLQQLSFGNQVTDLKPLANLT	DISPVSSLTKLQRLFFYNNKVSDVSSLANLT	meat	RTE food		2119	705	NO	Ferreira V. et al. Appl Environ Micro 2010
OG-265	FSL F8-131	FMT2350	SDISALSGLTNLQQLSFGNQVTDLKPLANLT	DISPVSSLTKLQRLFFYNNKVSDVSSLANLT	meat	RTE food		2396	798	NO	Ferreira V. et al. Appl Environ Micro 2010
OG-266	R11	EF558944	SDISALSGLTSLQQLSFGNQVTDLKPLANLT	DISPVSSLTKLQRLFFYNNKVSDVSSLANLT	raw chicken meat	retail		2226	730	NO	Lopez V. et al. J Food Prot 2013 76:1 129-132
OG-267	R9	EF558942	SDISALSGLTSLQQLSFGNQVTDLKPLANLT	DISPVSSLTKLQRLFFYNNKVSDVSSLANLT	raw chicken meat	retail		2403	800	NO	Lopez V. et al. J Food Prot 2013 76:1 129-132
OG-268	R7	EF558940	SDISALSGLTSLQQLSFGNQVTDLKPLANLT	DISPVSSLTKLQRLFFYNNKVSDVSSLANLT	raw chicken meat	retail		2390	797	NO	Lopez V. et al. J Food Prot 2013 76:1 129-132
OG-269	R2	EF558935	SDISALSGLTSLQQLSFGNQVTDLKPLANLT	DISPVSSLTKLQRLFFYNNKVSDVSSLANLT	raw chicken meat	retail		2432	800	NO	Lopez V. et al. J Food Prot 2013 76:1 129-132
OG-270	S20.1	HQ111555	SDISALSGLTNLQQLSFGNQVTDLKPLANLT	DISPVSSLTKLQRLFFYNNKVSDVSSLANLT	pig slaughterhouse and processing plant	environment		2428	800	NO	Ortiz S. et al. Food Microbiol 2014 39 81-88
OG-271	S19	HQ111554	SDISALSGLTNLQQLFFGNQVTDLKPLANLT	DISPVSSLTKLQRLFFYNNKVSDVSSLANLT	pig slaughterhouse and processing plant	environment		2401	800	NO	Ortiz S. et al. Food Microbiol 2014 39 81-88
OG-272	S18	HQ111553	SDISALSGLTNLQQLSFGNQVTDLKPLANLT	DISPVSSLTKLQRLFFYNNKVSDVSSLANLT	pig slaughterhouse and processing plant	raw products		2451	800	NO	Ortiz S. et al. Food Microbiol 2014 39 81-88
OG-273	S17.2	HQ111552	SDISALSGLTNLQQLSFGNQVTDLKPLANLT	DISPVSSLTKLQRLFFYNNKVSDVSSLANLT	pig slaughterhouse and processing plant	raw products		2474	800	NO	Ortiz S. et al. Food Microbiol 2014 39 81-88
OG-274	S17.1	HQ111551	SDISALSGLTSLQQLSFGNQVTDLKPLANLT	DISPVSSLTKLQRLFFYNNKVSDVSSLANLT	pig slaughterhouse and processing plant	products and environment		2401	800	NO	Ortiz S. et al. Food Microbiol 2014 39 81-88
OG-275	S15	HQ111549	SDISALSGLTSLQQLSFGNQVTDLKPLANLT	DISPVSSLTKLQRLFFYNNKVSDVSSLANLT	pig slaughterhouse and processing plant	raw products		2471	800	NO	Ortiz S. et al. Food Microbiol 2014 39 81-88
OG-276	S14	HQ111548	SDISALSGLTSLQQLSFGNQVTDLKPLANLT	DISPVSSLTKLQRLFFYNNKVSDVSSLANLT	pig slaughterhouse and processing plant	raw products		2461	800	NO	Ortiz S. et al. Food Microbiol 2014 39 81-88
OG-277	S11	HQ111544	SDISALSGLTSLQQLSFGNQVTDLKPLANLT	DISPVSSLTKLQRLFFYNNKVSDVSSLANLT	pig slaughterhouse and processing plant	raw products		2436	801	NO	Ortiz S. et al. Food Microbiol 2014 39 81-88
OG-278	S9	HQ111541	SDISALSGLTSLQQLSFGNQVTDLKPLANLT	DISPVSSLTKLQRLFFYNNKVSDVSSLANLT	pig slaughterhouse and processing plant	raw products		2172	724	NO	Ortiz S. et al. Food Microbiol 2014 39 81-88
OG-279	S7.4	HQ111539	SDISALSGLTSLQQLSFGNQVTDLKPLANLT	DISPVSSLTKLQRLFFYNNKVSDVSSLANLT	pig slaughterhouse and processing plant	raw products		2295	765	NO	Ortiz S. et al. Food Microbiol 2014 39 81-88
OG-280	S7.3	HQ111538	SDISALSGLTSLQQLSFGNQVTDLKPLANLT	DISPVSSLTKLQRLFFYNNKVSDVSSLANLT	pig slaughterhouse and processing plant	raw products		2366	789	NO	Ortiz S. et al. Food Microbiol 2014 39 81-88
OG-281	S7.2	HQ111537	SDISALSGLTSLQQLSFGNQVTDLKPLANLT	DISPVSSLTKLQRLFFYNNKVSDVSSLANLT	pig slaughterhouse and processing plant	raw products		2313	771	NO	Ortiz S. et al. Food Microbiol 2014 39 81-88
OG-282	S7.1	HQ111536	SDISALSGLTSLQQLSFGNQVTDLKPLANLT	DISPVSSLTKLQRLFFYNNKVSDVSSLANLT	pig slaughterhouse and processing plant	raw products		2315	771	NO	Ortiz S. et al. Food Microbiol 2014 39 81-88
OG-283	S20.2	HQ111533	SDISALSGLTNLQQLSFGNQVTDLKPLANLT	DISPVSSLTKLQRLFFYNNKVSDVSSLANLT	pig slaughterhouse and processing plant	raw products		2417	800	NO	Ortiz S. et al. Food Microbiol 2014 39 81-88
OG-284	S4.3	HQ111532	SDISALSGLTNLQQLSFGNQVTDLKPLANLT	DISPVSSLTKLQRLFFYNNKVSDVSSLANLT	pig slaughterhouse and processing plant	products and environment		2322	774	NO	Ortiz S. et al. Food Microbiol 2014 39 81-88
OG-285	S4.2	HQ111531	SDISALSGLTNLQQLSFGNQVTDLKPLANLT	DISPVSSLTKLQRLFFYNNKVSDVSSLANLT	pig slaughterhouse and processing plant	products, environment and carcasses		2314	771	NO	Ortiz S. et al. Food Microbiol 2014 39 81-88
OG-286	S2	HQ111528	SDISALSGLTSLQQLSFGNQVTDLKPLANLT	DISPVSSLTKLQRLFFYNNKVSDVSSLANLT	pig slaughterhouse and processing plant	products, environment and carcasses		2404	491	NO	Ortiz S. et al. Food Microbiol 2014 39 81-88
OG-287	RM17225	KF728343	SDISALSGLTNLQQLSFGNQVTDLKPLANLT	DISPVSSLTKLQRLFFYNNKVSDVSSLANLT	moore swab watershed			2403	800	NO	Gorski L. et al. unpublished 2013
OG-288	RM17223	KF728342	SDISALSGLTNLQQLSFGNQVTDLKPLANLT	DISPVSSLTKLQRLFFYNNKVSDVSSLANLT	moore swab watershed			2403	800	NO	Gorski L. et al. unpublished 2013
OG-289	RM17217	KF728339	SDISALSGLTSLQQLSFGNQVTDLKPLANLT	DISPVSSLTKLQRLFFYNNKVSDVSSLANLT	moore swab watershed			2403	800	NO	Gorski L. et al. unpublished 2013
OG-290	RM17215	KF728338	SDISALSGLTSLQQLSFGNQVTDLKPLANLT	DISPVSSLTKLQRLFFYNNKVSDVSSLANLT	moore swab watershed			2403	800	NO	Gorski L. et al. unpublished 2013
OG-291	RM17213	KF728337	SDISALSGLTSLQQLSFGNQVTDLKPLANLT	DISPVSSLTKLQRLFFYNNKVSDVSSLANLT	moore swab watershed			2403	800	NO	Gorski L. et al. unpublished 2013
OG-292	RM17245	KF728336	SDISALSGLTNLQQLSFGNQVTDLKPLANLT	DISPVSSLTKLQRLFFYNNKVSDVSSLANLT	moore swab watershed			2403	800	NO	Gorski L. et al. unpublished 2013
OG-293	RM17243	KF728335	SDISALSGLTSLQQLSFGNQVTDLKPLANLT	DISPVSSLTKLQRLFFYNNKVSDVSSLANLT	moore swab watershed			2403	800	NO	Gorski L. et al. unpublished 2013
OG-294	RM17242	KF728334	SDISALSGLTNLQQLSFGNQVTDLKPLANLT	DISPVSSLTKLQRLFFYNNKVSDVSSLANLT	moore swab watershed			2403	800	NO	Gorski L. et al. unpublished 2013
OG-295	RM17239	KF728333	SDISALSGLTNLQQLSFGNQVTDLKPLANLT	DISPVSSLTKLQRLFFYNNKVSDVSSLANLT	moore swab watershed			2403	800	NO	Gorski L. et al. unpublished 2013
OG-296	RM17238	KF728332	SDISALSGLTSLQQLSFGNQVTDLKPLANLT	DISPVSSLTKLQRLFFYNNKVSDVSSLANLT	moore swab watershed			2403	800	NO	Gorski L. et al. unpublished 2013
OG-297	RM17211	KF728331	SDISALSGLTSLQQLSFGNQVTDLKPLANLT	DISPVSSLTKLQRLFFYNNKVSDVSSLANLT	moore swab watershed			2403	800	NO	Gorski L. et al. unpublished 2013
OG-298	RM17208	KF728330	SDISALSGLTNLQQLSFGNQVTDLKPLANLT	DISPVSSLTKLQRLFFYNNKVSDVSSLANLT	moore swab watershed			2403	800	NO	Gorski L. et al. unpublished 2013
OG-299	RM17207	KF728329	SDISALSGLTSLQQLSFGNQVTDLKPLANLT	DISPVSSLTKLQRLFFYNNKVSDVSSLANLT	moore swab watershed			2403	800	NO	Gorski L. et al. unpublished 2013
OG-300	RM17205	KF728328	SDISALSGLTNLQQLSFGNQVTDLKPLANLT	DISPVSSLTKLQRLFFYNNKVSDVSSLANLT	moore swab watershed			2403	800	NO	Gorski L. et al. unpublished 2013
OG-301	RM17204	KF728327	SDISALSGLTSLQQLSFGNQVTDLKPLANLT	DISPVSSLTKLQRLFFYNNKVSDVSSLANLT	moore swab watershed			2403	800	NO	Gorski L. et al. unpublished 2013
OG-302	RM17197	KF728326	SDISALSGLTSLQQLSFGNQVTDLKPLANLT	DISPVSSLTKLQRLFFYNNKVSDVSSLANLT	moore swab watershed			2403	800	NO	Gorski L. et al. unpublished 2013
OG-303	RM17193	KF728325	SDISALSGLTSLQQLSFGNQVTDLKPLANLT	DISPVSSLTKLQRLFFYNNKVSDVSSLANLT	moore swab watershed			2403	800	NO	Gorski L. et al. unpublished 2013
OG-304	RM17192	KF728324	SDISALSGLTSLQQLSFGNQVTDLKPLANLT	DISPVSSLTKLQRLFFYNNKVSDVSSLANLT	moore swab watershed			2403	800	NO	Gorski L. et al. unpublished 2013
OG-305	RM17187	KF728321	SDISALSGLTNLQQLSFGNQVTDLKPLANLT	DISPVSSLTKLQRLFFYNNKVSDVSSLANLT	moore swab watershed			2403	800	NO	Gorski L. et al. unpublished 2013
OG-306	RM17186	KF728320	SDISALSGLTSLQQLSFGNQVTDLKPLANLT	DISPVSSLTKLQRLFFYNNKVSDVSSLANLT	moore swab watershed			2403	800	NO	Gorski L. et al. unpublished 2013
OG-307	RM17185	KF728319	SDISALSGLTSLQQLSFGNQVTDLKPLANLT	DISPVSSLTKLQRLFFYNNKVSDVSSLANLT	moore swab watershed			2403	800	NO	Gorski L. et al. unpublished 2013
OG-308	RM17182	KF728318	SDISALSGLTSLQQLSFGNQVTDLKPLANLT	DISPVSSLTKLQRLFFYNNKVSDVSSLANLT	moore swab watershed			2403	800	NO	Gorski L. et al. unpublished 2013
OG-309	RM17180	KF728317	SDISALSGLTNLQQLSFGNQVTDLKPLANLT	DISPVSSLTKLQRLFFYNNKVSDVSSLANLT	moore swab watershed			2403	800	NO	Gorski L. et al. unpublished 2013
OG-310	RM17179	KF728316	SDISALSGLTSLQQLSFGNQVTDLKPLANLT	DISPVSSLTKLQRLFFYNNKVSDVSSLANLT	moore swab watershed			2403	800	NO	Gorski L. et al. unpublished 2013
OG-311	RM17178	KF728315	SDISALSGLTNLQQLSFGNQVTDLKPLANLT	DISPVSSLTKLQRLFFYNNKVSDVSSLANLT	moore swab watershed			2403	800	NO	Gorski L. et al. unpublished 2013
OG-312	RM17176	KF728314	SDISALSGLTNLQQLSFGNQVTDLKPLANLT	DISPVSSLTKLQRLFFYNNKVSDVSSLANLT	moore swab watershed			2403	800	NO	Gorski L. et al. unpublished 2013
OG-313	RM17173	KF728312	SDISALSGLTSLQQLSFGNQVTDLKPLANLT	DISPVSSLTKLQRLFFYNNKVSDVSSLANLT	moore swab watershed			2403	800	NO	Gorski L. et al. unpublished 2013
OG-314	RM17235	KF728311	SDISALSGLTSLQQLSFGNQVTDLKPLANLT	DISPVSSLTKLQRLFFYNNKVSDVSSLANLT	moore swab watershed			2403	800	NO	Gorski L. et al. unpublished 2013
OG-315	RM17233	KF728310	SDISALSGLTSLQQLSFGNQVTDLKPLANLT	DISPVSSLTKLQRLFFYNNKVSDVSSLANLT	moore swab watershed			2403	800	NO	Gorski L. et al. unpublished 2013
OG-316	RM17231	KF728309	SDISALSGLTSLQQLSFGNQVTDLKPLANLT	DISPVSSLTKLQRLFFYNNKVSDVSSLANLT	moore swab watershed			2403	800	NO	Gorski L. et al. unpublished 2013
OG-317	RM17167	KF728308	SDISALSGLTNLQQLSFGNQVTDLKPLANLT	DISPVSSLTKLQRLFFYNNKVSDVSSLANLT	moore swab watershed			2403	800	NO	Gorski L. et al. unpublished 2013
OG-318	RM17165	KF728307	SDISALSGLTSLQQLSFGNQVTDLKPLANLT	DISPVSSLTKLQRLFFYNNKVSDVSSLANLT	moore swab watershed			2403	800	NO	Gorski L. et al. unpublished 2013
OG-319	RM17163	KF728306	SDISALSGLTSLQQLSFGNQVTDLKPLANLT	DISPVSSLTKLQRLFFYNNKVSDVSSLANLT	moore swab watershed			2403	800	NO	Gorski L. et al. unpublished 2013
OG-320	RM17161	KF728305	SDISALSGLTSLQQLSFGNQVTDLKPLANLT	DISPVSSLTKLQRLFFYNNKVSDVSSLANLT	moore swab watershed			2403	800	NO	Gorski L. et al. unpublished 2013
OG-321	RM17159	KF728304	SDISALSGLTSLQQLSFGNQVTDLKPLANLT	DISPVSSLTKLQRLFFYNNKVSDVSSLANLT	moore swab watershed			2403	800	NO	Gorski L. et al. unpublished 2013
OG-322	RM17157	KF728303	SDISALSGLTSLQQLSFGNQVTDLKPLANLT	DISPVSSLTKLQRLFFYNNKVSDVSSLANLT	moore swab watershed			2403	800	NO	Gorski L. et al. unpublished 2013
OG-323	RM17155	KF728302	SDISALSGLTSLQQLSFGNQVTDLKPLANLT	DISPVSSLTKLQRLFFYNNKVSDVSSLANLT	moore swab watershed			2403	800	NO	Gorski L. et al. unpublished 2013
OG-324	RM17153	KF728301	SDISALSGLTSLQQLSFGNQVTDLKPLANLT	DISPVSSLTKLQRLFFYNNKVSDVSSLANLT	moore swab watershed			2403	800	NO	Gorski L. et al. unpublished 2013
OG-325	RM17151	KF728300	SDISALSGLTSLQQLSFGNQVTDLKPLANLT	DISPVSSLTKLQRLFFYNNKVSDVSSLANLT	moore swab watershed			2403	800	NO	Gorski L. et al. unpublished 2013
OG-326	RM17097	KF728299	SDISALSGLTSLQQLSFGNQVTDLKPLANLT	DISPVSSLTKLQRLFFYNNKVSDVSSLANLT	moore swab watershed			2403	800	NO	Gorski L. et al. unpublished 2013
OG-327	RM17096	KF728298	SDISALSGLTNLQQLSFGNQVTDLKPLANLT	DISPVSSLTKLQRLFFYNNKVSDVSSLANLT	moore swab watershed			2403	800	NO	Gorski L. et al. unpublished 2013
OG-328	RM17094	KF728297	SDISALSGLTSLQQLSFGNQVTDLKPLANLT	DISPVSSLTKLQRLFFYNNKVSDVSSLANLT	moore swab watershed			2403	800	NO	Gorski L. et al. unpublished 2013
OG-329	RM17103	KF728296	SDISALSGLTSLQQLSFGNQVTDLKPLANLT	DISPVSSLTKLQRLFFYNNKVSDVSSLANLT	moore swab watershed			2403	800	NO	Gorski L. et al. unpublished 2013
OG-330	RM17091	KF728295	SDISALSGLTSLQQLSFGNQVTDLKPLANLT	DISPVSSLTKLQRLFFYNNKVSDVSSLANLT	moore swab watershed			2403	800	NO	Gorski L. et al. unpublished 2013
OG-331	RM17102	KF728294	SDISALSGLTSLQQLSFGNQVTDLKPLANLT	DISPVSSLTKLQRLFFYNNKVSDVSSLANLT	moore swab watershed			2403	800	NO	Gorski L. et al. unpublished 2013
OG-332	RM17090	KF728293	SDISALSGLTSLQQLSFGNQVTDLKPLANLT	DISPVSSLTKLQRLFFYNNKVSDVSSLANLT	moore swab watershed			2403	800	NO	Gorski L. et al. unpublished 2013
OG-333	RM16853	KF728292	SDISALSGLTSLQQLSFGNQVTDLKPLANLT	DISPVSSLTKLQRLFFYNNKVSDVSSLANLT	moore swab watershed			2403	800	NO	Gorski L. et al. unpublished 2013
OG-334	RM16852	KF728291	SDISALSGLTSLQQLSFGNQVTDLKPLANLT	DISPVSSLTKLQRLFFYNNKVSDVSSLANLT	moore swab watershed			2403	800	NO	Gorski L. et al. unpublished 2013
OG-335	RM15698	KF728290	SDISALSGLTSLQQLSFGNQVTDLKPLANLT	DISPVSSLTKLQRLFFYNNKVSDVSSLANLT	moore swab watershed			2403	800	NO	Gorski L. et al. unpublished 2013
OG-336	RM15695	KF728289	SDISALSGLTSLQQLSFGNQVTDLKPLANLT	DISPVSSLTKLQRLFFYNNKVSDVSSLANLT	moore swab watershed			2403	800	NO	Gorski L. et al. unpublished 2013
OG-337	RM15692	KF728288	SDISALSGLTNLQQLSFGNQVTDLKPLANLT	DISPVSSLTKLQRLFFYNNKVSDVSSLANLT	moore swab watershed			2403	800	NO	Gorski L. et al. unpublished 2013
OG-338	RM15690	KF728287	SDISALSGLTNLQQLSFGNQVTDLKPLANLT	DISPVSSLTKLQRLFFYNNKVSDVSSLANLT	moore swab watershed			2403	800	NO	Gorski L. et al. unpublished 2013
OG-339	RM16851	KF728286	SDISALSGLTNLQQLSFGNQVTDLKPLANLT	DISPVSSLTKLQRLFFYNNKVSDVSSLANLT	moore swab watershed			2403	800	NO	Gorski L. et al. unpublished 2013
OG-340	RM16849	KF728285	SDISALSGLTNLQQLSFGNQVTDLKPLANLT	DISPVSSLTKLQRLFFYNNKVSDVSSLANLT	moore swab watershed			2403	800	NO	Gorski L. et al. unpublished 2013
OG-341	RM15685	KF728284	SDISALSGLTNLQQLSFGNQVTDLKPLANLT	DISPVSSLTKLQRLFFYNNKVSDVSSLANLT	moore swab watershed			2403	800	NO	Gorski L. et al. unpublished 2013
OG-342	RM15680	KF728283	SDISALSGLTSLQQLSFGNQVTDLKPLANLT	DISPVSSLTKLQRLFFYNNKVSDVSSLANLT	moore swab watershed			2403	800	NO	Gorski L. et al. unpublished 2013
OG-343	RM16848	KF728282	SDISALSGLTSLQQLSFGNQVTDLKPLANLT	DISPVSSLTKLQRLFFYNNKVSDVSSLANLT	moore swab watershed			2403	800	NO	Gorski L. et al. unpublished 2013
OG-344	RM15674	KF728281	SDISALSGLTSLQQLSFGNQVTDLKPLANLT	DISPVSSLTKLQRLFFYNNKVSDVSSLANLT	moore swab watershed			2403	800	NO	Gorski L. et al. unpublished 2013
OG-345	RM16847	KF728280	SDISALSGLTNLQQLSFGNQVTDLKPLANLT	DISPVSSLTKLQRLFFYNNKVSDVSSLANLT	moore swab watershed			2403	800	NO	Gorski L. et al. unpublished 2013
OG-346	FM16846	KF728279	SDISALSGLTNLQQLSFGNQVTDLKPLANLT	DISPVSSLTKLQRLFFYNNKVSDVSSLANLT	moore swab watershed			2403	800	NO	Gorski L. et al. unpublished 2013
OG-347	RM15671	KF728278	SDISALSGLTNLQQLSFGNQVTDLKPLANLT	DISPVSSLTKLQRLFFYNNKVSDVSSLANLT	moore swab watershed			2403	800	NO	Gorski L. et al. unpublished 2013
OG-348	RM16845	KF728277	SDISALSGLTNLQQLSFGNQVTDLKPLANLT	DISPVSSLTKLQRLFFYNNKVSDVSSLANLT	moore swab watershed			2403	800	NO	Gorski L. et al. unpublished 2013
OG-349	RM15666	KF728276	SDISALSGLTNLQQLSFGNQVTDLKPLANLT	DISPVSSLTKLQRLFFYNNKVSDVSSLANLT	moore swab watershed			2403	800	NO	Gorski L. et al. unpublished 2013
OG-350	RM15658	KF728271	SDISALSGLTSLQQLSFGNQVTDLKPLANLT	DISPVSSLTKLQRLFFYNNKVSDVSSLANLT	moore swab watershed			2403	800	NO	Gorski L. et al. unpublished 2013
OG-351	RM15656	KF728270	SDISALSGLTSLQQLSFGNQVTDLKPLANLT	DISPVSSLTKLQRLFFYNNKVSDVSSLANLT	moore swab watershed			2403	800	NO	Gorski L. et al. unpublished 2013
OG-352	RM16843	KF72869	SDISALSGLTSLQQLSFGNQVTDLKPLANLT	DISPVSSLTKLQRLFFYNNKVSDVSSLANLT	moore swab watershed			2403	800	NO	Gorski L. et al. unpublished 2013
OG-353	RM15655	KF72868	SDISALSGLTSLQQLSFGNQVTDLKPLANLT	DISPVSSLTKLQRLFFYNNKVSDVSSLANLT	moore swab watershed			2403	800	NO	Gorski L. et al. unpublished 2013
OG-354	SO49	EU295423	SDISALSGLTSLQQLSFGNQVTDLKPLANLT	DISPVSSLTKLQRLFFYNNKVSDVSSLANLT	food product			2403	74	YES	Roche SM. Et al. BMC Microbiol 2012 12:1 304
OG-355	N19	EU295422	SDISALSGLTNLQQLSFGNQVTDLKPLANLT	DISPVSSLTKLQRLFFYNNKVSDVSSLANLT	animal clinical case			2403	800	NO	Roche SM. Et al. BMC Microbiol 2012 12:1 304
OG-356	N15	EU295421	SDISALSGLTNLQQLSFGNQVTDLKPLANLT	DISPVSSLTKLQRLFFYNNKVSDVSSLANLT	animal clinical case			2403	800	NO	Roche SM. Et al. BMC Microbiol 2012 12:1 304
OG-357	N13	EU295420	SDISALSGLTNLQQLFFGNQVTDLKPLANLT	DISPVSSLTKLQRLFFYNNKVSDVSSLANLT	animal clinical case			2403	800	NO	Roche SM. Et al. BMC Microbiol 2012 12:1 304
OG-358	N11	EU295419	SDISALSGLTSLQQLSFGNQVTDLKPLANLT	DISPVSSLTKLQRLFFYNNKVSDVSSLANLT	not given			2403	800	NO	Roche SM. Et al. BMC Microbiol 2012 12:1 304
OG-359	LSEA 00-24	EU295418	SDISALSGLTSLQQLSFGNQVTDLKPLANLT	DISPVSSLTKLQRLFFYNNKVSDVSSLANLT	stored sludge			2403	800	NO	Roche SM. Et al. BMC Microbiol 2012 12:1 304
OG-360	LO28	EU295417	SDISALSGLTSLQQLSFGNQVTDLKPLANLT	DISPVSSLTKLQRLFFYNNKVSDVSSLANLT	human isolate			2402	576	YES	Roche SM. Et al. BMC Microbiol 2012 12:1 304
OG-361	CNL895809	EU295416	SDISALSGLTSLQQLSFGNQVTDLKPLANLT	DISPVSSLTKLQRLFFYNNKVSDVSSLANLT	food product			2403	76	YES	Roche SM. Et al. BMC Microbiol 2012 12:1 304
OG-362	CNL895806	EU295415	SDISALSGLTSLQQLSFGNQVTDLKPLANLT	DISPVSSLTKLQRLFFYNNKVSDVSSLANLT	food product			2403	76	YES	Roche SM. Et al. BMC Microbiol 2012 12:1 304
OG-363	CNL895804	EU295414	SDISALSGLTSLQQLSFGNQVTDLKPLANLT	DISPVSSLTKLQRLFFYNNKVSDVSSLANLT	food product			2403	76	YES	Roche SM. Et al. BMC Microbiol 2012 12:1 304
OG-364	CNL895803	EU295413	SDISALSGLTSLQQLSFGNQVTDLKPLANLT	DISPVSSLTKLQRLFFYNNKVSDVSSLANLT	food product			2403	76	YES	Roche SM. Et al. BMC Microbiol 2012 12:1 304
OG-365	CNL895793	EU295412	SDISALSGLTSLQQLSFGNQVTDLKPLANLT	DISPVSSLTKLQRLFFYNNKVSDVSSLANLT	food product			2403	76	YES	Roche SM. Et al. BMC Microbiol 2012 12:1 304
OG-366	CHU860776	EU295411	SDISALSGLTSLQQLSFGNQVTDLKPLANLT	DISPVSSLTKLQRLFFYNNKVSDVSSLANLT	food product			2403	76	YES	Roche SM. Et al. BMC Microbiol 2012 12:1 304
OG-367	464 Inla	EU295410	SDISALSGLTSLQQLSFGNQVTDLKPLANLT	DISPVSSLTKLQRLFFYNNKVSDVSSLANLT	human clinical case			2403	800	NO	Roche SM. Et al. BMC Microbiol 2012 12:1 304
OG-368	454 Inla	EU295409	SDISALSGLTSLQQLSFGNQVTDLKPLANLT	DISPVSSLTKLQRLFFYNNKVSDVSSLANLT	food product			2403	800	NO	Roche SM. Et al. BMC Microbiol 2012 12:1 304
OG-369	449 Inla	EU295408	SDISALSGLTNLQQLSFGNQVTDLKPLANLT	DISPVSSLTKLQRLFFYNNKVSDVSSLANLT	food product			2394	797	NO	Roche SM. Et al. BMC Microbiol 2012 12:1 304
OG-370	442 Inla	EU295407	SDISALSGLTSLQQLSFGNQVTDLKPLANLT	DISPVSSLTKLQRLFFYNNKVSDVSSLANLT	food product			2403	800	NO	Roche SM. Et al. BMC Microbiol 2012 12:1 304
OG-371	436 Inla	EU295406	SDISALSGLTSLQQLSFGNQVTDLKPLANLT	DISPVSSLTKLQRLFFYNNKVSDVSSLANLT	food product			2403	800	NO	Roche SM. Et al. BMC Microbiol 2012 12:1 304
OG-372	99011 Inla	EU295405	SDISALSGLTNLQQLSFGNQVTDLKPLANLT	DISPVSSLTKLQRLFFYNNKVSDVSSLANLT	animal isolate			2403	800	NO	Roche SM. Et al. BMC Microbiol 2012 12:1 304
OG-373	98066 Inla	EU295404	SDISALSGLTSLQQLSFGNQVTDLKPLANLT	DISPVSSLTKLQRLFFYNNKVSDVSSLANLT	feed product			2403	800	NO	Roche SM. Et al. BMC Microbiol 2012 12:1 304
OG-374	98034 Inla	EU295403	SDISALSGLTSLQQLSFGNQVTDLKPLANLT	DISPVSSLTKLQRLFFYNNKVSDVSSLANLT	environmental strain			2403	800	NO	Roche SM. Et al. BMC Microbiol 2012 12:1 304
OG-375	96102 Inla	EU295402	SDISALSGLTNLQQLSFGNQVTDLKPLANLT	DISPVSSLTKLQRLFFYNNKVSDVSSLANLT	animal clinical case			2403	800	NO	Roche SM. Et al. BMC Microbiol 2012 12:1 304
OG-376	97082 Inla	EU295401	SDISALSGLTSLQQLSFGNQVTDLKPLANLT	DISPVSSLTKLQRLFFYNNKVSDVSSLANLT	feed product			2403	800	NO	Roche SM. Et al. BMC Microbiol 2012 12:1 304
OG-377	96031 Inla	EU295400	SDISALSGLTSLQQLSFGNQVTDLKPLANLT	DISPVSSLTKLQRLFFYNNKVSDVSSLANLT	animal isolate			2403	800	NO	Roche SM. Et al. BMC Microbiol 2012 12:1 304
OG-378	96015 Inla	EU295399	SDISALSGLTSLQQLSFGNQVTDLKPLANLT	DISPVSSLTKLQRLFFYNNKVSDVSSLANLT	feed product			2403	800	NO	Roche SM. Et al. BMC Microbiol 2012 12:1 304
OG-379	H67	EU295398	SDISALSGLTSLQQLSFGNQVTDLKPLANLT	DISPVSSLTKLQRLFFYNNKVSDVSSLANLT	human clinical case			2403	800	NO	Roche SM. Et al. BMC Microbiol 2012 12:1 304
OG-380	H52	EU295397	SDISALSGLTNLQQLSFGNQVTDLKPLANLT	DISPVSSLTKLQRLFFYNNKVSDVSSLANLT	human clinical case			2403	800	NO	Roche SM. Et al. BMC Microbiol 2012 12:1 304
OG-381	H5	EU295396	SDISALSGLTSLQQLSFGNQVTDLKPLANLT	DISPVSSLTKLQRLFFYNNKVSDVSSLANLT	human clinical case			2403	800	NO	Roche SM. Et al. BMC Microbiol 2012 12:1 304
OG-382	H35	EU295395	SDISALSGLTSLQQLSFGNQVTDLKPLANLT	DISPVSSLTKLQRLFFYNNKVSDVSSLANLT	human clinical case			2402	576	YES	Roche SM. Et al. BMC Microbiol 2012 12:1 304
OG-383	H3	EU295394	SDISALSGLTNLQQLSFGNQVTDLKPLANLT	DISPVSSLTKLQRLFFYNNKVSDVSSLANLT	epidemic			2403	800	NO	Roche SM. Et al. BMC Microbiol 2012 12:1 304
OG-384	H27	EU295393	SDISALSGLTNLQQLSFGNQVTDLKPLANLT	DISPVSSLTKLQRLFFYNNKVSDVSSLASLT	human clinical case			2403	800	NO	Roche SM. Et al. BMC Microbiol 2012 12:1 304
OG-385	H20	EU295392	SDISALSGLTSLQQLSFGNQVTDLKPLANLT	DISPVSSLTKLQRLFFYNNKVSDVSSLANLT	human clinical case			2403	800	NO	Roche SM. Et al. BMC Microbiol 2012 12:1 304
OG-386	H16	EU295391	SDISALSGLTNLQQLSFGNQVTDLKPLANLT	DISPVSSLTKLQRLFFYNNKVSDVSSLANLT	human clinical case			2403	800	NO	Roche SM. Et al. BMC Microbiol 2012 12:1 304
OG-387	E4	EU295390	VILVRFQV*LIYSNYLLVIK*QI*NH*LI*QH	I*AQFLV*QSFKDYFSIITR*VT*AHLRT*P	food manufacturing plant			2402	8	YES	Roche SM. Et al. BMC Microbiol 2012 12:1 304
OG-388	CR282	EU295389	SDISALSGLTNLQQLSFGNQVTDLKPLANLT	DISPVSSLTKLQRLFFYNNKVSDVSSLANLT	human clinical case			2403	800	NO	Roche SM. Et al. BMC Microbiol 2012 12:1 304
OG-389	ATCC 19116	EU295388	SDISALSGLTNLQQLSFGNQVTDLKPLANLT	DISPVSSLTKLQRLFFYNNKVSDVSSLANLT	animal isolate			2403	800	NO	Roche SM. Et al. BMC Microbiol 2012 12:1 304
OG-390	ATCC 19114	EU295387	SDISALSGLTNLQQLSFGNQVTDLKPLANLT	DISPVSSLTKLQRLFFYNNKVSDVSSLASLT	animal clinical case			2403	800	NO	Roche SM. Et al. BMC Microbiol 2012 12:1 304
OG-391	BO38	EU295386	SDISALSGLTSL*QLSFGNQVTDLKPLANLT	DISPVSSLTKLQRLFFYNNKVSDVSSLANLT	food manufacturing plant			2403	188	YES	Roche SM. Et al. BMC Microbiol 2012 12:1 304
OG-392	BO34	EU295385	SDISALSGLTSLQQLSFGNQVTDLKPLANLT	DISPVSSLTKLQRLFFYNNKVSDVSSLANLT	food product			2403	800	NO	Roche SM. Et al. BMC Microbiol 2012 12:1 304
OG-393	BO18	EU295384	SDISALSGLTSL*QLSFGNQVTDLKPLANLT	DISPVSSLTKLQRLFFYNNKVSDVSSLANLT	food product			2403	188	YES	Roche SM. Et al. BMC Microbiol 2012 12:1 304
OG-394	AF95	EU295383	SDISALSGLTSL*QLSFGNQVTDLKPLANLT	DISPVSSLTKLQRLFFYNNKVSDVSSLANLT	food manufacturing plant			2403	188	YES	Roche SM. Et al. BMC Microbiol 2012 12:1 304
OG-395	AF90	EU295382	SDISALSGLTSLQQLSFGNQVTDLKPLANLT	DISPVSSLTKLQRLFFYNNKVSDVSSLANLT	animal isolate			2403	800	NO	Roche SM. Et al. BMC Microbiol 2012 12:1 304
OG-396	AF40	EU295381	SDISALSGLTSLQQLSFGNQVTDLKPLANLT	DISPVSSLTKLQRLFFYNNKVSDVSSLANLT	food product			2403	800	NO	Roche SM. Et al. BMC Microbiol 2012 12:1 304
OG-397	AF39	EU295380	SDISALSGLTNLQQLSFGNQVTDLKPLANLT	DISPVSSLTKLQRLFFYNNKVSDVSSLANLT	food manufacturing plant			2403	800	NO	Roche SM. Et al. BMC Microbiol 2012 12:1 304
OG-398	AF30	EU295379	SDISALSGLTSLQQLSFGNQVTDLKPLANLT	DISPVSSLTKLQRLFFYNNKVSDVSSLANLT	food product			2403	684	YES	Roche SM. Et al. BMC Microbiol 2012 12:1 304
OG-399	AF28	EU295378	SDISALSGLTSLQQLSFGNQVTDLKPLANLT	DISPVSSLTKLQRLFFYNNKVSDVSSLANLT	food product			2403	800	NO	Roche SM. Et al. BMC Microbiol 2012 12:1 304
OG-400	AF160	EU295377	SDISALSGLTNLQQLSFGNQVTDLKPLANLT	DISPVSSLTKLQRLFFYNNKVSDVSSLANLT	food product			2403	800	NO	Roche SM. Et al. BMC Microbiol 2012 12:1 304
OG-401	AF143	EU295376	SDISALSGLTSLQQLSFGNQVTDLKPLANLT	DISPVSSLTKLQRLFFYNNKVSDVSSLANLT	food manufacturing plant			2403	800	NO	Roche SM. Et al. BMC Microbiol 2012 12:1 304
OG-402	AF12	EU295375	SDISALSGLTSLQQLSFGNQVTDLKPLANLT	DISPVSSLTKLQRLFFYNNKVSDVSSLANLT	food product			2403	800	NO	Roche SM. Et al. BMC Microbiol 2012 12:1 304
OG-403	AF114	EU295374	VILVRFQV*LVYSNYLLVIK*QI*NH*LI*RH	I*AQFLV*QSFKDYFSIITR*VT*AHLRT*P	food manufacturing plant			2402	8	YES	Roche SM. Et al. BMC Microbiol 2012 12:1 304
OG-404	AF105	EU295373	SDISALSGLTSLQQLSFGNQVTDLKPLANLT	DISPVSSLTKLQRLFFYNNKVSDVSSLANLT	food manufacturing plant			2402	576	YES	Roche SM. Et al. BMC Microbiol 2012 12:1 304
OG-405	AF104	EU295372	SDISALSGLTSLQQLSFGNQVTDLKPLANLT	DISPVSSLTKLQRLFFYNNKVSDVSSLANLT	food manufacturing plant			2403	684	YES	Roche SM. Et al. BMC Microbiol 2012 12:1 304
OG-406	AF10	EU295371	SDISALSGLTSLQQLSFGNQVTDLKPLANLT	DISPVSSLTKLQRLFFYNNKVSDVSSLANLT	food product			2403	76	YES	Roche SM. Et al. BMC Microbiol 2012 12:1 304
OG-407	A8	EU295370	SDISALSGLTNLQQLSFGNQVTDLKPLANLT	DISPVSSLTKLQRLFFYNNKVSDVSSLANLT	food product			2403	800	NO	Roche SM. Et al. BMC Microbiol 2012 12:1 304
OG-408	A3	EU295369	SDISALSGLTSLQQLSFGNQVTDLKPLANLT	DISPVSSLTKLQRLFFYNNKVSDVSSLANLT	food product			2403	538	YES	Roche SM. Et al. BMC Microbiol 2012 12:1 304
OG-409	A25	EU295368	SDISALSGLTSLQQLSFGNQVTDLKPLANLT	DISPVSSLTKLQRLFFYNNKVSDVSSLANLT	food product			2403	800	NO	Roche SM. Et al. BMC Microbiol 2012 12:1 304
OG-410	A24	EU295367	SDISALSGLTNLQQLFFGNQVTDLKPLANLT	DISPVSSLTKLQRLFFYNNKVSDVSSLANLT	food product			2403	800	NO	Roche SM. Et al. BMC Microbiol 2012 12:1 304
OG-411	A23	EU295366	**Y*CAFRFN*STAIIFW*SSDRFKTIS*FN	YKPSF*FNKASKIIFL**QGK*RKLTCELNQ	food product			2404	25	YES	Roche SM. Et al. BMC Microbiol 2012 12:1 304
OG-412	A13	EU295365	SDISALSGLTSLQQLSFGNQVTDLKPLANLT	DISPVSSLTKLQRLFFYNNKVSDVSSLANLT	food product			2394	797	NO	Roche SM. Et al. BMC Microbiol 2012 12:1 304
OG-413	NP 26	EU295364	SDISALSGLTSLQQLSFGNQVTDLKPLANLT	DISPVSSLTKLQRLFFYNNKVSDVSSLANLT	food product			2403	800	NO	Roche SM. Et al. BMC Microbiol 2012 12:1 304
OG-414	DPF234HG2	EU295363	**Y*CAFRFN*STAIIFW*SSDRFKTIS*FN	YKPSF*FNKASKIIFL**QGK*RKLTCELNQ	food product			2404	25	YES	Roche SM. Et al. BMC Microbiol 2012 12:1 304
OG-415	DSS1130BFA2	EU295362	**Y*CAFRFN*STAIIFW*SSDRFKTIS*FN	YKPSF*FNKASKIIFL**QGK*RKLTCELNQ	food product			2404	25	YES	Roche SM. Et al. BMC Microbiol 2012 12:1 304
OG-416	02-99 ERV 1la Al	EU295361	VILVRFQV*LVYSNYLLVIK*QI*NH*LI*RH	I*AQFLV*QSFKDYFSIITR*VT*AHLRT*P	environmental strain			2402	8	YES	Roche SM. Et al. BMC Microbiol 2012 12:1 304
OG-417	DSS794AA1	EU295360	**Y*CAFRFN*STAIIFW*SSDRFKTIS*FN	YKPSF*FNKASKIIFL**QGK*RKLTCELNQ	food product			2404	25	YES	Roche SM. Et al. BMC Microbiol 2012 12:1 304
OG-418	11-99 SRV 1a Al	EU295359	SDISALSGLTNLQQLSFGNQVTDLKPLANLT	DISPVSSLTKLQRLFFYNNKVSDVSSLANLT	environmental strain			2403	800	NO	Roche SM. Et al. BMC Microbiol 2012 12:1 304
OG-419	04-99 EBS 1lb Al	EU295358	SDISALSGLTSLQQLSFGNQVTDLKPLANLT	DISPVSSLTKLQRLFFYNNKVSDVSSLANLT	environmental strain			2403	800	NO	Roche SM. Et al. BMC Microbiol 2012 12:1 304
OG-420	epid GB 38	EU295357	SDISALSGLTSLQQLSFGNQVTDLKPLANLT	DISPVSSLTKLQRLFFYNNKVSDVSSLANLT	epidemic			2403	800	NO	Roche SM. Et al. BMC Microbiol 2012 12:1 304
OG-421	epid Suisse 55	EU295356	SDISALSGLTSLQQLSFGNQVTDLKPLANLT	DISPVSSLTKLQRLFFYNNKVSDVSSLANLT	epidemic			2403	800	NO	Roche SM. Et al. BMC Microbiol 2012 12:1 304
OG-422	epid France 69	EU295355	SDISALSGLTSLQQLSFGNQVTDLKPLANLT	DISPVSSLTKLQRLFFYNNKVSDVSSLANLT	epidemic			2403	800	NO	Roche SM. Et al. BMC Microbiol 2012 12:1 304
OG-423	12-98 HLQ 5c Al	EU295354	VILVRFQV*LVYSNYLLVIK*QI*NH*LI*RH	I*AQFLV*QSFKDYFSIITR*VT*AHLRT*P	food product			2402	8	YES	Roche SM. Et al. BMC Microbiol 2012 12:1 304
OG-424	429	EU295353	SDISALSGLTNLQQLSFGNQVTDLKPLANLT	DISPVSSLTKLQRLFFYNNKVSDVSSLANLT	human clinical case			2403	800	NO	Roche SM. Et al. BMC Microbiol 2012 12:1 304
OG-425	423	EU295352	SDISALSGLTSLQQLSFGNQVTDLKPLANLT	DISPVSSLTKLQRLFFYNNKVSDVSSLANLT	human clinical case			2403	800	NO	Roche SM. Et al. BMC Microbiol 2012 12:1 304
OG-426	02-99 SLQ 10c Al	EU295351	SDISALSGLTSLQQLSFGNQVTDLKPLANLT	DISPVSSLTKLQRLFFYNNKVSDVSSLANLT	environmental strain			2403	800	NO	Roche SM. Et al. BMC Microbiol 2012 12:1 304
OG-427	09-98 SRV 10b Al2	EU295350	SDISALSGLTSLQQLSFGNQVTDLKPLANLT	DISPVSSLTKLQRLFFYNNKVSDVSSLANLT	environmental strain			2403	800	NO	Roche SM. Et al. BMC Microbiol 2012 12:1 304
OG-428	11-98 SIB 10c Al	EU295349	SDISALSGLTSLQQLSFGNQVTDLKPLANLT	DISPVSSLTKLQRLFFYNNKVSDVSSLANLT	environmental strain			2403	800	NO	Roche SM. Et al. BMC Microbiol 2012 12:1 304
OG-429	09-98 SRV 10a Al1	EU295348	SDISALSGLTNLQQLSFGNQVTDLKPLANLT	DISPVSSLTKLQRLFFYNNKVSDVSSLANLT	environmental strain			2403	800	NO	Roche SM. Et al. BMC Microbiol 2012 12:1 304
OG-430	LSEA 99-23	EU295347	SDISALSGLTSLQQLSFGNQVTDLKPLANLT	DISPVSSLTKLQRLFFYNNKVSDVSSLANLT	activated sludge			2402	576	YES	Roche SM. Et al. BMC Microbiol 2012 12:1 304
OG-431	LSEA 99-4	EU295346	SDISALSGLTSLQQLSFGNQVTDLKPLANLT	DISPVSSLTKLQRLFFYNNKVSDVSSLANLT	sludge			2403	800	NO	Roche SM. Et al. BMC Microbiol 2012 12:1 304
OG-432	LSEA 00-14	EU295345	SDISALSGLTSLQQLSFGNQVTDLKPLANLT	DISPVSSLTKLQRLFFYNNKVSDVSSLANLT	dewatered sludge			2403	800	NO	Roche SM. Et al. BMC Microbiol 2012 12:1 304
OG-433	N2	EU295344	SDISALSGLTSLQQLSFGNQVTDLKPLANLT	DISPVSSLTKLQRLFFYNNKVSDVSSLANLT	animal clinical case			2403	800	NO	Roche SM. Et al. BMC Microbiol 2012 12:1 304
OG-434	3877	EU295343	SDISALSGLTSLQQLSFGNQVTDLKPLANLT	DISPVSSLTKLQRLFFYNNKVSDVSSLANLT	food product			2403	800	NO	Roche SM. Et al. BMC Microbiol 2012 12:1 304
OG-435	3876	EU295342	SDISALSGLTSLQQLSFGNQVTDLKPLANLT	DISPVSSLTKLQRLFFYNNKVSDVSSLANLT	food product			2403	800	NO	Roche SM. Et al. BMC Microbiol 2012 12:1 304
OG-436	09-98 HPR 50a Al1	EU295341	SDISALSGLTSLQQLSFGNQVTDLKPLANLT	DISPVSSLTKLQRLFFYNNKVSDVSSLANLT	food product			2394	797	NO	Roche SM. Et al. BMC Microbiol 2012 12:1 304
OG-437	99EB04LM	EU295340	SDISALSGLTSLQQLSFGNQVTDLKPLANLT	DISPVSSLTKLQRLFFYNNKVSDVSSLANLT	food product			2403	76	YES	Roche SM. Et al. BMC Microbiol 2012 12:1 304
OG-438	99EB24LM	EU295339	SDISALSGLTSLQQLSFGNQVTDLKPLANLT	DISPVSSLTKLQRLFFYNNKVSDVSSLANLT	food product			2403	76	YES	Roche SM. Et al. BMC Microbiol 2012 12:1 304
OG-439	99EB15LM	EU295338	SDISALSGLTSL*QLSFGNQVTDLKPLANLT	DISPVSSLTKLQRLFFYNNKVSDVSSLANLT	food manufacturing plant			2403	188	YES	Roche SM. Et al. BMC Microbiol 2012 12:1 304
OG-440	ATCC 19115	EU295337	SDISALSGLTSLQQLSFGNQVTDLKPLANLT	DISPVSSLTKLQRLFFYNNKVSDVSSLANLT	human clinical case			2403	800	NO	Roche SM. Et al. BMC Microbiol 2012 12:1 304
OG-441	Scott A	GU735675	SDISALSGLTSLQQLSFGNQVTDLKPLANLT	DISPVSSLTKLQRLFFYNNKVSDVSSLANLT	Human clinical isolate	blood		2403	800	NO	Holch A. et al. Appl Environ Microbiol 2010 76:10 3391-3397
OG-442	La22	GU735674	SDISALSGLTSLQQLSFGNQVTDLKPLANLT	DISPVSSLTKLQRLFFYNNKVSDVSSLANLT	cold smoked salmon			2403	800	NO	Holch A. et al. Appl Environ Microbiol 2010 76:10 3391-3397
OG-443	4810-98	GU735673	SDISALSGLTSLQQLSFGNQVTDLKPLANLT	DISPVSSLTKLQRLFFYNNKVSDVSSLANLT	maternofetal fluid			2394	797	NO	Holch A. et al. Appl Environ Microbiol 2010 76:10 3391-3397
OG-444	3495-04	GU735672	SDISALSGLTNLQQLSFGNQVTDLKPLANLT	DISPVSSLTKLQRLFFYNNKVSDVSSLANLT	maternofetal fluid			2403	800	NO	Holch A. et al. Appl Environ Microbiol 2010 76:10 3391-3397
OG-445	3272-03	GU735671	SDISALSGLTSLQQLSFGNQVTDLKPLANLT	DISPVSSLTKLQRLFFYNNKVSDVSSLANLT	maternofetal fluid			2403	800	NO	Holch A. et al. Appl Environ Microbiol 2010 76:10 3391-3397
OG-446	3849-97	GU735670	SDISALSGLTSLQQLSFGNQVTDLKPLANLT	DISPVSSLTKLQRLFFYNNKVSDVSSLANLT	maternofetal fluid			2403	800	NO	Holch A. et al. Appl Environ Microbiol 2010 76:10 3391-3397
OG-447	4446	GU735669	SDISALSGLTSLQQLSFGNQVTDLKPLANLT	DISPVSSLTKLQRLFFYNNKVSDVSSLANLT	Human clinical isolate	blood		2403	800	NO	Holch A. et al. Appl Environ Microbiol 2010 76:10 3391-3397
OG-448	7418	GU735668	SDISALSGLTNLQQLSFGNQVTDLKPLANLT	DISPVSSLTKLQRLFFYNNKVSDVSSLANLT	spreadable sausage			2403	800	NO	Holch A. et al. Appl Environ Microbiol 2010 76:10 3391-3397
OG-449	12443	GU735667	SDISALSGLISLQQLSFGNQVTDLKPLANLT	DISPVSSLTKLQRLFFYNNKVSDVSSLANLT	maternofetal fluid	monkey		2403	800	NO	Holch A. et al. Appl Environ Microbiol 2010 76:10 3391-3397
OG-450	VIMVG067	EU408855	SDISALSGLTNLQQLSFGNQVTDLKPLANLT	partial sequence, area not available	pectinidae sp.			648	216	UNK	Ermolaeva SA. Et al. unpublished
OG-451	VIMVF870	EU408854	SDISALSGLTSLQQLSFGNQVTDLKPLANLT	partial sequence, area not available	food			648	216	UNK	Ermolaeva SA. Et al. unpublished
OG-452	VIMVF138	EU408853	SDISALSGLTSLQQLSFGNQVTDLKPLANLT	partial sequence, area not available	food			648	216	UNK	Ermolaeva SA. Et al. unpublished
OG-453	VIMVF110	EU408852	SDISALSGLTSLQQLSFGNQVTDLKPLANLT	partial sequence, area not available	food			648	216	UNK	Ermolaeva SA. Et al. unpublished
OG-454	VIMVF067	EU408851	SDISALSGLTSLQQLSFGNQVTDLKPLANLT	partial sequence, area not available	food			648	216	UNK	Ermolaeva SA. Et al. unpublished
OG-455	VIMVF047	EU408850	SDISALSGLTSLQQLSFGNQVTDLKPLANLT	partial sequence, area not available	food			648	216	UNK	Ermolaeva SA. Et al. unpublished
OG-456	VIMVW048	EU408849	SDISALSGLTNLQQLSFGNQVTDLKPLANLT	partial sequence, area not available	not given			648	216	UNK	Ermolaeva SA. Et al. unpublished
OG-457	VIMVW039	EU408848	SDISALSGLTSLQQLSFGNQVTDLKPLANLT	partial sequence, area not available	sludge			648	216	UNK	Ermolaeva SA. Et al. unpublished
OG-458	VIMVW037	EU408847	SDISALSGLTSLQQLSFGNQVTDLKPLANLT	partial sequence, area not available	sludge			648	216	UNK	Ermolaeva SA. Et al. unpublished
OG-459	VIMPM250	EU408846	SDISALSGLTNLQQLSFGNQVTDLKPLANLT	partial sequence, area not available	artic fox			648	216	UNK	Ermolaeva SA. Et al. unpublished
OG-460	VIMPM061	EU408845	SDISALSGLTSLQQLSFGNQVTDLKPLANLT	partial sequence, area not available	wild boar			648	216	UNK	Ermolaeva SA. Et al. unpublished
OG-461	VIMVG098	EU408844	SDISALSGLTNLQQLSFGNQVTDLKPLANLT	partial sequence, area not available	pectinidae sp.			648	216	UNK	Ermolaeva SA. Et al. unpublished
OG-462	VIMVG108	EU408843	SDISALSGLTNLQQLSFGNQVTDLKPLANLT	partial sequence, area not available	starfish			648	216	UNK	Ermolaeva SA. Et al. unpublished
OG-463	VIMVG106	EU408842	SDISALSGLTNLQQLSFGNQVTDLKPLANLT	partial sequence, area not available	starfish			648	216	UNK	Ermolaeva SA. Et al. unpublished
OG-464	VIMVG104	EU408841	SDISALSGLTNLQQLSFGNQVTDLKPLANLT	partial sequence, area not available	starfish			648	216	UNK	Ermolaeva SA. Et al. unpublished
OG-465	VIMVG102	EU408840	SDISALSGLTNLQQLSFGNQVTDLKPLANLT	partial sequence, area not available	sea urchin			648	216	UNK	Ermolaeva SA. Et al. unpublished
OG-466	VIMVG100	EU408839	SDISALSGLTNLQQLSFGNQVTDLKPLANLT	partial sequence, area not available	pleuronectes sp.			648	216	UNK	Ermolaeva SA. Et al. unpublished
OG-467	VIMVG077	EU408838	SDISALSGLTNLQQLSFGNQVTDLKPLANLT	partial sequence, area not available	pectinidae sp.			648	216	UNK	Ermolaeva SA. Et al. unpublished
OG-468	VIMVG065	EU408837	SDISALSGLTNLQQLSFGNQVTDLKPLANLT	partial sequence, area not available	pectinidae sp.			648	216	UNK	Ermolaeva SA. Et al. unpublished
OG-469	VIMVG064	EU408836	SDISALSGLTNLQQLSFGNQVTDLKPLANLT	partial sequence, area not available	pectinidae sp.			648	216	UNK	Ermolaeva SA. Et al. unpublished
OG-470	VIMVG062	EU408835	SDISALSGLTNLQQLSFGNQVTDLKPLANLT	partial sequence, area not available	pectinidae sp.			648	216	UNK	Ermolaeva SA. Et al. unpublished
OG-471	VIMVG061	EU408834	SDISALSGLTNLQQLSFGNQVTDLKPLANLT	partial sequence, area not available	pectinidae sp.			648	216	UNK	Ermolaeva SA. Et al. unpublished
OG-472	VIMVG047	EU408833	SDISALSGLTSLQQLSFGNQVTDLKPLANLT	partial sequence, area not available	pectinidae sp.			648	216	UNK	Ermolaeva SA. Et al. unpublished
OG-473	VIMPR052	EU408832	SDISALSGLTNLQQLSFGNQVTDLKPLANLT	partial sequence, area not available	guinea pig			648	216	UNK	Ermolaeva SA. Et al. unpublished
OG-474	VIMPR097	EU408831	SDISALSGLTSLQQLSFGNQVTDLKPLANLT	partial sequence, area not available	rabbit			648	216	UNK	Ermolaeva SA. Et al. unpublished
OG-475	VIMPR422	EU408830	SDISALSGLTNLQQLSFGNQVTDLKPLANLT	partial sequence, area not available	Apodemus agrarius			648	216	UNK	Ermolaeva SA. Et al. unpublished
OG-476	VIMPR040	EU408829	SDISALSGLTSLQQLSFGNQVTDLKPLANLT	partial sequence, area not available	chinchilla			648	216	UNK	Ermolaeva SA. Et al. unpublished
OG-477	VIMPR134	EU408828	SDISALSGLTNLQQLSFGNQVTDLKPLANLT	partial sequence, area not available	Microtus arvalis			648	216	UNK	Ermolaeva SA. Et al. unpublished
OG-478	VIMPR212	EU408827	SDISALSGLTNLQQLSFGNQVTDLKPLANLT	partial sequence, area not available	chinchilla			648	216	UNK	Ermolaeva SA. Et al. unpublished
OG-479	VIMPR750	EU408826	SDISALSGLTSLQQLSFGNQVTDLKPLANLT	partial sequence, area not available	Myodes glareolus			648	216	UNK	Ermolaeva SA. Et al. unpublished
OG-480	VIMCR474	EU408825	SDISALSGLTSLQQLSFGNQVTDLKPLANLT	partial sequence, area not available	Apodemus agrarius			648	216	UNK	Ermolaeva SA. Et al. unpublished
OG-481	VIMUR211	EU408824	SDISALSGLTSLQQLSFGNQVTDLKPLANLT	partial sequence, area not available	Rattus rattus			648	216	UNK	Ermolaeva SA. Et al. unpublished
OG-482	VIMVR092	EU408823	SDISALSGLTSLQQLSFGNQVTDLKPLANLT	partial sequence, area not available	Apodemus peninsulae			648	216	UNK	Ermolaeva SA. Et al. unpublished
OG-483	VIMVR090	EU408822	SDISALSGLTSLQQLSFGNQVTDLKPLANLT	partial sequence, area not available	Apodemus agrarius			648	216	UNK	Ermolaeva SA. Et al. unpublished
OG-484	VIMVR088	EU408821	SDISALSGLTSLQQLSFGNQVTDLKPLANLT	partial sequence, area not available	Apodemus agrarius			648	216	UNK	Ermolaeva SA. Et al. unpublished
OG-485	VIMVR087	EU408820	SDISALSGLTSLQQLSFGNQVTDLKPLANLT	partial sequence, area not available	Clethrionomys rufocanus			648	216	UNK	Ermolaeva SA. Et al. unpublished
OG-486	VIMVR084	EU408819	SDISALSGLTSLQQLSFGNQVTDLKPLANLT	partial sequence, area not available	Apodemus agrarius			648	216	UNK	Ermolaeva SA. Et al. unpublished
OG-487	VIMVR082	EU408818	SDISALSGLTSLQQLSFGNQVTDLKPLANLT	partial sequence, area not available	Apodemus agrarius			648	216	UNK	Ermolaeva SA. Et al. unpublished
OG-488	VIMVR081	EU408817	SDISALSGLTSLQQLSFGNQVTDLKPLANLT	partial sequence, area not available	Clethrionomys rufocanus			648	216	UNK	Ermolaeva SA. Et al. unpublished
OG-489	VIMVR062	EU408816	SDISALSGLTNLQQLSFGNQVTDLKPLANLT	partial sequence, area not available	Clethrionomys rufocanus			648	216	UNK	Ermolaeva SA. Et al. unpublished
OG-490	VIMPH078	EU408815	SDISALSGLTSLQQLSFGNQVTDLKPLANLT	partial sequence, area not available	Homo sapiens carrier			648	216	UNK	Ermolaeva SA. Et al. unpublished
OG-491	VIMPH198	EU408814	SDISALSGLTNLQQLSFGNQVTDLKPLANLT	partial sequence, area not available	Homo sapiens carrier			648	216	UNK	Ermolaeva SA. Et al. unpublished
OG-492	VIMPHk23	EU408813	SDISALSGLTSLQQLSFGNQVTDLKPLANLT	partial sequence, area not available	Homo sapiens carrier			648	216	UNK	Ermolaeva SA. Et al. unpublished
OG-493	VIMPH007	EU408812	SDISALSGLTSLQQLSFGNQVTDLKPLANLT	partial sequence, area not available	Homo sapiens carrier			648	216	UNK	Ermolaeva SA. Et al. unpublished
OG-494	VIMPH006	EU408811	SDISALSGLTNLQQLSFGNQVTDLKPLANLT	partial sequence, area not available	Homo sapiens carrier			648	216	UNK	Ermolaeva SA. Et al. unpublished
OG-495	VIMPH005	EU408810	SDISALSGLTSLQQLSFGNQVTDLKPLANLT	partial sequence, area not available	Homo sapiens carrier			648	216	UNK	Ermolaeva SA. Et al. unpublished
OG-496	VIMVH234	EU408809	SDISALSGLTNLQQLSFGNQVTDLKPLANLT	partial sequence, area not available	Homo sapiens carrier			648	216	UNK	Ermolaeva SA. Et al. unpublished
OG-497	VIMVH071	EU408808	SDISALSGLTNLQQLSFGNQVTDLKPLANLT	partial sequence, area not available	Homo sapiens carrier			648	216	UNK	Ermolaeva SA. Et al. unpublished
OG-498	VIMVH333	EU408807	SDISALSGLTSLQQLSFGNQVTDLKPLANLT	partial sequence, area not available	Homo sapiens carrier			648	216	UNK	Ermolaeva SA. Et al. unpublished
OG-499	VIMVH325	EU408806	SDISALSGLTSLQQLSFGNQVTDLKPLANLT	partial sequence, area not available	Homo sapiens carrier			648	216	UNK	Ermolaeva SA. Et al. unpublished
OG-500	VIMPA003	EU408805	SDISALSGLTNLQQLSFGNQVTDLKPLANLT	partial sequence, area not available	Homo sapiens	clinical sample		648	216	UNK	Ermolaeva SA. Et al. unpublished
OG-501	VIMPA064	EU408804	SDISALSGLTNLQQLSFGNQVTDLKPLANLT	partial sequence, area not available	Homo sapiens	clinical sample		648	216	UNK	Ermolaeva SA. Et al. unpublished
OG-502	VIMHA633	EU408803	SDISALSGLTSLQQLSFGNQVTDLKPLANLT	partial sequence, area not available	Homo sapiens	clinical sample		648	216	UNK	Ermolaeva SA. Et al. unpublished
OG-503	VIMHA012	EU408802	SDISALSGLTSLQQLSFGNQVTDLKPLANLT	partial sequence, area not available	Homo sapiens	clinical sample		648	216	UNK	Ermolaeva SA. Et al. unpublished
OG-504	VIMHA038	EU408801	SDISALSGLTSLQQLSFGNQVTDLKPLANLT	partial sequence, area not available	Homo sapiens	clinical sample		648	216	UNK	Ermolaeva SA. Et al. unpublished
OG-505	VIMHA036	EU408800	SDISALSGLTSLQQLSFGNQVTDLKPLANLT	partial sequence, area not available	Homo sapiens	clinical sample		648	216	UNK	Ermolaeva SA. Et al. unpublished
OG-506	VIMHA034	EU408799	SDISALSGLTSLQQLSFGNQVTDLKPLANL	partial sequence, area not available	Homo sapiens	clinical sample		648	216	UNK	Ermolaeva SA. Et al. unpublished
OG-507	VIMHA017	EU408798	SDISALSGLTSLQQLSFGNQVTDLKPLANLT	partial sequence, area not available	Homo sapiens	clinical sample		648	216	UNK	Ermolaeva SA. Et al. unpublished
OG-508	VIMHA015	EU408797	SDISALSGLTSLQQLSFGNQVTDLKPLANLT	partial sequence, area not available	Homo sapiens	clinical sample		648	216	UNK	Ermolaeva SA. Et al. unpublished
OG-509	VIMHA011	EU408796	SDISALSGLTSLQQLSFGNQVTDLKPLANLT	partial sequence, area not available	Homo sapiens	clinical sample		648	216	UNK	Ermolaeva SA. Et al. unpublished
OG-510	VIMHA010	EU408795	SDISALSGLTSLQQLSFGNQVTDLKPLANLT	partial sequence, area not available	Homo sapiens	clinical sample		648	216	UNK	Ermolaeva SA. Et al. unpublished
OG-511	VIMHA009	EU408794	SDISALSGLTSLQQLSFGNQVTDLKPLANLT	partial sequence, area not available	Homo sapiens	clinical sample		648	216	UNK	Ermolaeva SA. Et al. unpublished
OG-512	VIMHA008	EU408793	SDISALSGLTSLQQLSFGNQVTDLKPLANLT	partial sequence, area not available	Homo sapiens	clinical sample		648	216	UNK	Ermolaeva SA. Et al. unpublished
OG-513	VIMHA007	EU408792	SDISALSGLTSLQQLSFGNQVTDLKPLANLT	partial sequence, area not available	Homo sapiens	clinical sample		648	216	UNK	Ermolaeva SA. Et al. unpublished
OG-514	VIMHA006	EU408791	SDISALSGLTSLQQLSFGNQVTDLKPLANLT	partial sequence, area not available	Homo sapiens	clinical sample		648	216	UNK	Ermolaeva SA. Et al. unpublished
OG-515	VIMHA005	EU408790	SDISALSGLTSLQQLSFGNQVTDLKPLANLT	partial sequence, area not available	Homo sapiens	clinical sample		648	216	UNK	Ermolaeva SA. Et al. unpublished
OG-516	VIMHA004	EU408789	SDISALSGLTSLQQLSFGNQVTDLKPLANLT	partial sequence, area not available	Homo sapiens	clinical sample		648	216	UNK	Ermolaeva SA. Et al. unpublished
OG-517	FSLR2142	DQ347777	SDISALSGLTSLQQLSFGNQVTDLKPLANLT	DISPVSSLTKLQRLFFYNNKVSDVSSLANLT	food			2382	794	NO	Tsai Y. et al. unpublished
OG-518	FSLR2128	DQ347776	SDISALSGLTNLQQLSFGNQVTDLKPLANLT	DISPVSSLTKLQRLFFYNNKVSDVSSLANLT	food			2373	781	NO	Tsai Y. et al. unpublished
OG-519	FSLM1001	DQ347775	SDISALSGLTSLQQLSFGNQVTDLKPLANLT	DISPVSSLTKLQRLFFYNNKVSDVSSLANLT	animal			2382	794	NO	Tsai Y. et al. unpublished
OG-520	FSLJ2074	DQ347774	SDISALSGLTSLQQLSFGNQVTDLKPLANLT	DISPVSNLTKLQRLFFYNNKVSDVSSLANLT	animal			2382	794	NO	Tsai Y. et al. unpublished
OG-521	FSLJ2071	DQ347773	SDISALSGLTNLQQLSFGNQVTDLKPLANLT	DISPVSSLTKLQRLFFYNNKVSDVSSLANLT	animal			2382	794	NO	Tsai Y. et al. unpublished
OG-522	FSLJ1208	DQ347772	SDISALSGLTSLQQLSFGNQVTDLKPLANLT	DISPVSSLTKLQRLFFYNNKVSDVSSLANLT	animal			2382	794	NO	Tsai Y. et al. unpublished
OG-523	FSLJ1168	DQ347771	SDISALSGLTNLQQLSFGNQVTDLKPLANLT	DISPVSSLTKLQRLFFYNNKVSDVSSLANLT	human			2382	794	NO	Tsai Y. et al. unpublished
OG-524	FSLF2501	DQ347770	SDISALSGLTNLQQLSFGNQVTDLKPLANLT	DISPVSSLTKLQRLFFYNNKVSDVSSLANLT	human			2373	791	NO	Tsai Y. et al. unpublished
OG-525	FSLF2318	DQ347769	SDISALSGLTNLQQLSFGNQVTDLKPLANLT	DISPVSSLTKLQRLFFYNNKVSDVSSLANLT	animal			2382	794	NO	Tsai Y. et al. unpublished
OG-526	FSLF2270	DQ347768	SDISVLSGLTSLQQLSFGNQVTDLKPLANLT	DISPVSSLTKLQRLFFYNNKVSDVSSLANLT	human			2373	791	NO	Tsai Y. et al. unpublished
OG-527	FSLF2086	DQ347767	SDISALSGLTSLQQLSFGNQVTDLKPLANLT	DISPVSSLTKLQRLFFYNNKVSDVSSLANLT	human			2382	794	NO	Tsai Y. et al. unpublished
OG-528	FSLF2695	DQ347766	SDISALSGLTNLQQLSFGNQVTDLKPLANLT	DISPVSSLTKLQRLFFYNNKVSDVSSLANLT	human			2382	794	NO	Tsai Y. et al. unpublished
OG-529	LI0521	EF409978	SDISALSGLTSLQQLSFGNQVTDLKPLANLT	DISPVSSLTKLQRLFFYNNKVSDVSSLANLT	rabbit			3195	800	NO	Yu WL. Et al. J Med Microbiol 2007 56:7 888-895
OG-530	FSL F6-684	KN050647	SDISALSGLTNLQQLSFGNQVTDLKPLANLT	DISPVSSLTKLQRLFFYNNKVSDVSSLANLT	genomic DNA			2852103	800	NO	Bishop-Lilly KA. Et al. Bioscience, Los Alamos National Lab 2014
OG-531	strain 6	DQ992012	partial sequence, area not available	DISPVSSLTKLQRLFFYNNKVSDVSSLANLT	food			607	202	UNK	Jiang L. et al. Int J Food Microbiol 2008 121:1 53-59
OG-532	strain p8	DQ992011	partial sequence, area not available	DISPVSSLTKLQRLFFYNNKVSDVSSLANLT	food			607	202	UNK	Jiang L. et al. Int J Food Microbiol 2008 121:1 53-59
OG-533	strain p6	DQ992010	partial sequence, area not available	DISPVSSLTKLQRLFFYNNKVSDVSSLANLT	food			607	202	UNK	Jiang L. et al. Int J Food Microbiol 2008 121:1 53-59
OG-534	strain p3	DQ992009	partial sequence, area not available	DISPVSSLTKLQRLFFYNNKVSDVSSLANLT	food			607	202	UNK	Jiang L. et al. Int J Food Microbiol 2008 121:1 53-59
OG-535	strain NB001	DQ992008	partial sequence, area not available	DISPVSSLTKLQRLFFYNNKVSDVSSLANLT	food			607	202	UNK	Jiang L. et al. Int J Food Microbiol 2008 121:1 53-59
OG-536	strain 29	DQ992007	partial sequence, area not available	DISPVSSLTKLQRLFFYNNKVSDVSSLANLT	food			607	202	UNK	Jiang L. et al. Int J Food Microbiol 2008 121:1 53-59
OG-537	strain 28	DQ992006	partial sequence, area not available	DISPVSSLTKLQRLFFYNNKVSDVSSLANLT	food			607	202	UNK	Jiang L. et al. Int J Food Microbiol 2008 121:1 53-59
OG-538	strain HJ	DQ992005	partial sequence, area not available	DISPVSSLTKLQRLFFYNNKVSDVSSLANLT	food			607	202	UNK	Jiang L. et al. Int J Food Microbiol 2008 121:1 53-59
OG-539	strain 690	DQ992004	partial sequence, area not available	DISPVSSLTKLQRLFFYNNKVSDVSSLANLT	food			607	202	UNK	Jiang L. et al. Int J Food Microbiol 2008 121:1 53-59
OG-540	strain 0194	DQ992003	partial sequence, area not available	DISPVSSLTKLQRLFFYNNKVSDVSSLANLT	food			607	202	UNK	Jiang L. et al. Int J Food Microbiol 2008 121:1 53-59
OG-541	strain 12	DQ992001	partial sequence, area not available	DISPVSSLTKLQRLFFYNNKVSDVSSLANLT	food			607	202	UNK	Jiang L. et al. Int J Food Microbiol 2008 121:1 53-59
OG-542	strain 33	DQ992000	partial sequence, area not available	DISPVSSLTKLQRLFFYNNKVSDVSSLANLT	food			607	202	UNK	Jiang L. et al. Int J Food Microbiol 2008 121:1 53-59
OG-543	strain 01181	DQ991998	partial sequence, area not available	DISPVSSLTKLQRLFFYNNKVSDVSSLANLT	food			607	202	UNK	Jiang L. et al. Int J Food Microbiol 2008 121:1 53-59
OG-544	strain 1057	DQ991997	partial sequence, area not available	DISPVSSLTKLQRLFFYNNKVSDVSSLANLT	food			607	202	UNK	Jiang L. et al. Int J Food Microbiol 2008 121:1 53-59
OG-545	strain 1056	DQ991996	partial sequence, area not available	DISPVSSLTKLQRLFFYNNKVSDVSSLANLT	food			607	202	UNK	Jiang L. et al. Int J Food Microbiol 2008 121:1 53-59
OG-546	strain 681	DQ991995	partial sequence, area not available	DISPVSSLTKLQRLFFYNNKVSDVSSLANLT	food			607	202	UNK	Jiang L. et al. Int J Food Microbiol 2008 121:1 53-59
OG-547	strain 320	DQ991994	partial sequence, area not available	DISPVSSLTKLQRLFFYNNKVSDVSSLANLT	food			607	202	UNK	Jiang L. et al. Int J Food Microbiol 2008 121:1 53-59
OG-548	10403S	DQ132795	SDISALSGLTNLQQLSFGNQVTDLKPLANLT	DISPVSSLTKLQRLFFYNNKVSDVSSLANLT	human skin lesion			2403	800	NO	Jiang LL. Et al. Acta biochim Biophys Sin 2006 38:4 262-270
OG-549	H4	DQ132794	SDISALSGLTNLQQLSFGNQVTDLKPLANLT	DISPVSSLTKLQRLFFYNNKVSDVSSLASLT	cow's milk			2403	800	NO	Jiang LL. Et al. Acta biochim Biophys Sin 2006 38:4 262-270
OG-550	NWI	HQ703563	SDISALSGLTSLQQLSFGNQVTDLKPLANLT	DISPVSSLTKLQRLFFYNNKVSDVSSLANLT	cardiac pseudotumor			2403	800	NO	Alonzo F. et al. J Med Microbiol 2011 60:4 423-434
OG-551	J5043	HQ703562	SDISALSGLTSLQQLSFGNQVTDLKPLANLT	DISPVSSLTKLQRLFFYNNKVSDVSSLANLT	blood			2403	800	NO	Alonzo F. et al. J Med Microbiol 2011 60:4 423-434
OG-552	J4901	HQ703561	SDISALSGLTSLQQLSFGNQVTDLKPLANLT	DISPVSSLTKLQRLFFYNNKVSDVSSLANLT	heart tissue			2403	800	NO	Alonzo F. et al. J Med Microbiol 2011 60:4 423-434
OG-553	J4403	HQ703560	SDISALSGLTNLQQLSFGNQVTDLKPLANLT	DISPVSSLTKLQRLFFYNNKVSDVSSLANLT	pericardial fluid			2403	800	NO	Alonzo F. et al. J Med Microbiol 2011 60:4 423-434
OG-554	07PF0776	HQ703559	SDISALSGLTNLQQLSFGNQVTDLKPLANLT	DISPVSSLTKLQRLFFYNNKVSDVSSLANLT	cardiac interventricular septal			2403	800	NO	Alonzo F. et al. J Med Microbiol 2011 60:4 423-434
OG-555	OIS	HQ703557	SDISALSGLTNLQQLSFGNQVTDLKPLANLT	DISPVSSLTKLQRLFFYNNKVSDVSSLANLT	brie cheese			2403	800	NO	Alonzo F. et al. J Med Microbiol 2011 60:4 423-434
OG-556	F2379	HQ703556	SDISALSGLTSLQQLSFGNQVTDLKPLANLT	DISPVSSLTKLQRLFFYNNKVSDVSSLANLT	jalisco cheese			2403	800	NO	Alonzo F. et al. J Med Microbiol 2011 60:4 423-434
OG-557	66-5-1	AB522794	SDISALSGLTSLQQLSFGNQVTDLKPLANLT	DISPVSSLTKLQRLFFYNNKVSDVSSLANLT	raw RTE seafood			2403	800	NO	Miya S. et al. Appl Environ Microbiol 2010 76:10 3383-3386
OG-558	64-13-1	AB522793	SDISALSGLTNLQQLSFGNQVTDLKPLANLT	DISPVSSLTKLQRLFFYNNKVSDVSSLANLT	raw RTE seafood			2403	800	NO	Miya S. et al. Appl Environ Microbiol 2010 76:10 3383-3386
OG-559	60-7-1	AB522792	SDISALSGLTSLQQLSFGNQVTDLKPLANLT	DISPVSSLTKLQRLFFYNNKVSDVSSLANLT	raw RTE seafood			2403	800	NO	Miya S. et al. Appl Environ Microbiol 2010 76:10 3383-3386
OG-560	60-3-1	AB522791	SDISALSGLTSLQQLSFGNQVTDLKPLANLT	DISPVSSLTKLQRLFFYNNKVSDVSSLANLT	raw RTE seafood			2403	800	NO	Miya S. et al. Appl Environ Microbiol 2010 76:10 3383-3386
OG-561	55-8-1	AB522790	SDISALSGLTSLQQLSFGNQVTDLKPLANLT	DISPVSSLTKLQRLFFYNNKVSDVSSLANLT	raw RTE seafood			2403	800	NO	Miya S. et al. Appl Environ Microbiol 2010 76:10 3383-3386
OG-562	55-4-3	AB522789	SDISALSGLTSLQQLSFGNQVTDLKPLANLT	DISPVSSLTKLQRLFFYNNKVSDVSSLANLT	raw RTE seafood			2403	800	NO	Miya S. et al. Appl Environ Microbiol 2010 76:10 3383-3386
OG-563	55-2-1	AB522788	SDISALSGLTSLQQLSFGNQVTDLKPLANLT	DISPVSSLTKLQRLFFYNNKVSDVSSLANLT	raw RTE seafood			2403	800	NO	Miya S. et al. Appl Environ Microbiol 2010 76:10 3383-3386
OG-564	54-7-1	AB522787	SDISALSGLTSLQQLSFGNQVTDLKPLANLT	DISPVSSLTKLQRLFFYNNKVSDVSSLANLT	raw RTE seafood			2403	800	NO	Miya S. et al. Appl Environ Microbiol 2010 76:10 3383-3386
OG-565	52-15-3	AB522786	SDISALSGLTNLQQLSFGNQVTDLKPLANLT	DISPVSSLTKLQRLFFYNNKVSDVSSLANLT	raw RTE seafood			2403	800	NO	Miya S. et al. Appl Environ Microbiol 2010 76:10 3383-3386
OG-566	52-15-1	AB522785	SDISALSGLTNLQQLSFGNQVTDLKPLANLT	DISPVSSLTKLQRLFFYNNKVSDVSSLANLT	raw RTE seafood			2403	800	NO	Miya S. et al. Appl Environ Microbiol 2010 76:10 3383-3386
OG-567	51-9-1	AB522784	SDISALSGLTSLQQLSFGNQVTDLKPLANLT	DISPVSSLTKLQRLFFYNNKVSDVSSLANLT	raw RTE seafood			2403	800	NO	Miya S. et al. Appl Environ Microbiol 2010 76:10 3383-3386
OG-568	RM17221	KF728341	SDISALSGLTSLQQLSFGNQVTDLKPLANLT	DISPVSSLTKLQRLFFYNNKVSDVSSLANLT	moore swab watershed			2394	797	NO	Gorski L. et al. unpublished 2013
OG-569	RM17219	KF728340	SDISALSGLTSLQQLSFGNQVTDLKPLANLT	DISPVSSLTKLQRLFFYNNKVSDVSSLANLT	moore swab watershed			2394	797	NO	Gorski L. et al. unpublished 2013
OG-570	RM17190	KF728323	SDISALSGLTSLQQLSFGNQVTDLKPLANLT	DISPVSSLTKLQRLFFYNNKVSDVSSLANLT	moore swab watershed			2394	797	NO	Gorski L. et al. unpublished 2013
OG-571	RM17189	KF728322	SDISALSGLTSLQQLSFGNQVTDLKPLANLT	DISPVSSLTKLQRLFFYNNKVSDVSSLANLT	moore swab watershed			2394	797	NO	Gorski L. et al. unpublished 2013
OG-572	RM17175	KF728313	SDISALSGLTSLQQLSFGNQVTDLKPLANLT	DISPVSSLTKLQRLFFYNNKVSDVSSLANLT	moore swab watershed			2394	797	NO	Gorski L. et al. unpublished 2013
OG-573	RM16844	KF728275	SDISALSGLTSLQQLSFGNQVTDLKPLANLT	partial sequence, area not available	moore swab watershed			789	262	UNK	Gorski L. et al. unpublished 2013
OG-574	RM15663	KF728274	SDISALSGLTSLQQLSFGNQVTDLKPLANLT	DISPVSSLTKLQRLFFYNNKVSDVSSLANLT	moore swab watershed			2031	676	UNK	Gorski L. et al. unpublished 2013
OG-575	RM15662	KF728273	SDISALSGLTSLQQLSFGNQVTDLKPLANLT	DISPVSSLTKLQRLFFYNNKVSDVSSLANLT	moore swab watershed			1731	576	UNK	Gorski L. et al. unpublished 2013
OG-576	RM15660	KF728272	SDISALSGLTNLQQLSFGNQVTDLKPLANLT	partial sequence, area not available	moore swab watershed			789	262	UNK	Gorski L. et al. unpublished 2013
OG-577	H13-1	GU735666	SDISALSGLTSLQQLSFGNQVTDLKPLANLT	DISPVSSLTKLQRLFFYNNKVSDVSSLANLT	fish smoke house equipment			2403	491	YES	Holch A. et al. Appl Environ Microbiol 2010 76:10 3391-3397
OG-578	M103-1	GU735665	SDISALSGLTSLQQLSFGNQVTDLKPLANLT	DISPVSSLTKLQRLFFYNNKVSDVSSLANLT	fish slaughterhouse equipment			2403	491	YES	Holch A. et al. Appl Environ Microbiol 2010 76:10 3391-3397
OG-579	La111	GU735664	SDISALSGLTSLQQLSFGNQVTDLKPLANLT	DISPVSSLTKLQRLFFYNNKVSDVSSLANLT	fish smoke house equipment			2403	491	YES	Holch A. et al. Appl Environ Microbiol 2010 76:10 3391-3397
OG-580	N53-1	GU735663	SDISALSGLTSLQQLSFGNQVTDLKPLANLT	DISPVSSLTKLQRLFFYNNKVSDVSSLANLT	fish smoke house equipment			2403	491	YES	Holch A. et al. Appl Environ Microbiol 2010 76:10 3391-3397
OG-581	R10	EF558943	SDISALSGLTSL*QLSFGNQVTDLKPLANLT	DISPVSSLTKLQRLFFYNNKVSDVSSLANLT	raw chicken meat	retail		2369	789	YES	Lopez V. et al. J Food Prot 2013 76:1 129-132
OG-582	R8	EF558941	SDISALSGLTSLQQLSFGNQVTDLKPLANLT	DISPVSSLTKLQRLFFYNNKVSDVSSLANLT	raw chicken meat	retail		2368	788	NO	Lopez V. et al. J Food Prot 2013 76:1 129-132
OG-583	R1	EF558934	SDISALSGLTSLQQLSFGNQVTDLKPLANLT	DISPVSSLTKLQRLFFYNNKVSDVSSLANLT	raw chicken meat	retail		2369	789	YES	Lopez V. et al. J Food Prot 2013 76:1 129-132
OG-584	R6	EF558939	SDISALSGLTSLQQLSFGNQVTDLKPLANLT	DISPVSSLTKLQRLFFYNNKVSDVSSLANLT	raw chicken meat	retail		2245	748	YES	Lopez V. et al. J Food Prot 2013 76:1 129-132
OG-585	R5	EF558938	SDISALSGLTSLQQLSFGNQVTDLKPLANLT	DISPVSSLTKLQRLFFYNNKVSDVSSLANLT	raw chicken meat	retail		2245	748	YES	Lopez V. et al. J Food Prot 2013 76:1 129-132
OG-586	R4	EF558937	SDISALSGLTSLQQLSFGNQVTDLKPLANLT	DISPVSSLTKLQRLFFYNNKVSDVSSLANLT	raw chicken meat	retail		2187	729	YES	Lopez V. et al. J Food Prot 2013 76:1 129-132
OG-587	R3	EF228936	SDISALSGLTSLQQLSFGNQVTDLKPLANLT	DISPVSSLTKLQRLFFYNNKVSDVSSLANLT	raw chicken meat	retail		2437	812	YES	Lopez V. et al. J Food Prot 2013 76:1 129-132
OG-594	L3102	KJ129607	SDISALSGLTSLQQLSFGNQVTDLKPLANLT	DISPVSSLTKLQRLFFYNNKVSDVSSLANLT	Homo sapiens	newborn		2514	325	YES	Gelbicova T. et al. unpublished 2014
OG-646	S10.1	HQ111542	SDISALSGLTSLQQLSFGNQVTDLKPLANLT	DISPVSSLTKLQRLFFYNNKVSDVSSLANLT	pig slaughterhouse and processing	products and environment		2402	491	YES	Ortiz S. et al. Food Microbiol 2014 39 81-88
OG-647	S16	HQ111550	SDISALSGLTSL*QLSFGNQVTDLKPLANLT	DISPVSSLTKLQRLFFYNNKVSDVSSLANLT	pig slaughterhouse and processing	raw products		2473	188	YES	Ortiz S. et al. Food Microbiol 2014 39 81-88
OG-648	S13	HQ111547	SDISALSGLTNLQQLSFGNQVTDLKPLANLT	DISPVSSLTKLQRLFFYNNKVSDVSSLANLT	pig slaughterhouse and processing	raw products		2462	806	YES	Ortiz S. et al. Food Microbiol 2014 39 81-88
OG-649	S21	HQ111546	SDISALSGLTSLQQLSFGNQVTDLKPLANLT	DISPVSSLTKLQRLFFYNNKVSDVSSLANLT	pig slaughterhouse and processing	environment		2401	576	YES	Ortiz S. et al. Food Microbiol 2014 39 81-88
OG-650	S12	HQ111545	SDISALSGLTSLQQLSFGNQVTDLKPLANLT	DISPVSSLTKLQRLFFYNNKVSDVSSLANLT	pig slaughterhouse and processing	products, environment and carcasses		2402	576	YES	Ortiz S. et al. Food Microbiol 2014 39 81-88
OG-651	S10.2	HQ111543	SDISALSGLTSLQQLSFGNQVTDLKPLANLT	DISPVSSLTKLQRLFFYNNKVSDVSSLANLT	pig slaughterhouse and processing	carcasses		2156	491	YES	Ortiz S. et al. Food Microbiol 2014 39 81-88
OG-652	S8	HQ111540	SDISALSGLTSLQQLSFGNQVTDLKPLANLT	DISPVSSLTKLQRLFFYNNKVSDVSSLANLT	pig slaughterhouse and processing	raw products		2404	684	YES	Ortiz S. et al. Food Microbiol 2014 39 81-88
OG-653	S6	HQ111535	SDISALSGLTSL*QLSFGNQVTDLKPLANLT	DYKPSF*FNKASKIIFL**QGK*RKLTCELNQY	pig slaughterhouse and processing	environment		2295	188	YES	Ortiz S. et al. Food Microbiol 2014 39 81-88
OG-654	S5	HQ111534	SDISALSGLTSLQQLSFGNQVTDLKPLANLT	DISPVSSLTKLQRLFFYNNKVSDVSSLANLT	pig slaughterhouse and processing	products, environment and carcasses		2403	576	YES	Ortiz S. et al. Food Microbiol 2014 39 81-88
OG-655	S4.1	HQ111530	SDISALSGLTNLQQLSFGNQVTDLKPLANLT	DISPVSSLTKLQRLFFYNNKVSDVSSLANLT	pig slaughterhouse and processing	products, environment and carcasses		2410	794	YES	Ortiz S. et al. Food Microbiol 2014 39 81-88
OG-656	S3	HQ111529	SDISALSGLTSLQQLSFGNQVTDLKPLANLT	DISPVSSLTKLQRLFFYNNKVSDVSSLANLT	pig slaughterhouse and processing	products, environment and carcasses		2401	491	YES	Ortiz S. et al. Food Microbiol 2014 39 81-88
OG-657	S1	HQ111527	SDISALSGLTSL*QLSFGNQVTDLKPLANLT	DISPVSSLTKLQRLFFYNNKVSDVSSLANLT	pig slaughterhouse and processing	products, environment and carcasses		2403	188	YES	Ortiz S. et al. Food Microbiol 2014 39 81-88
OG-658	CSUFSL N1-081	FJ617536	SDISALSGLTSLQQLSFGNQVTDLKPLANLT	DISPVSSLTKLQRLFFYNNKVSDVSSLANLT	human	clinical		2403	800	NO	Roberts AJ. Et al. Appl Environ Microbiol 2009 75:17 5647-5658
OG-659	CSUFSL N1-079	FJ617535	SDISALSGLTSLQQLSFGNQVTDLKPLANLT	DISPVSSLTKLQRLFFYNNKVSDVSSLANLT	human	clinical		2394	797	NO	Roberts AJ. Et al. Appl Environ Microbiol 2009 75:17 5647-5658
OG-660	CSUFSL N1-074	FJ617534	SDISALSGLTSLQQLSFGNQVTDLKPLANLT	DISPVSSLTKLQRLFFYNNKVSDVSSLANLT	human	clinical		2403	800	NO	Roberts AJ. Et al. Appl Environ Microbiol 2009 75:17 5647-5658
OG-661	CSUFSL N1-072	FJ617533	SDISALSGLTSLQQLSFGNQVTDLKPLANLT	DISPVSSLTKLQRLFFYNNKVSDVSSLANLT	human	clinical		2403	800	NO	Roberts AJ. Et al. Appl Environ Microbiol 2009 75:17 5647-5658
OG-662	CSUFSL N1-064	FJ617532	SDISALSGLTSLQQLSFGNQVTDLKPLANLT	DISPVSSLTKLQRLFFYNNKVSDVSSLANLT	human	clinical		2403	800	NO	Roberts AJ. Et al. Appl Environ Microbiol 2009 75:17 5647-5658
OG-663	CSUFSL N1-054	FJ617531	SDISALSGLTSLQQLSFGNQVTDLKPLANLT	DISPVSSLTKLQRLFFYNNKVSDVSSLANLT	human	clinical		2394	797	NO	Roberts AJ. Et al. Appl Environ Microbiol 2009 75:17 5647-5658
OG-664	CSUFSL N1-044	FJ617530	SDISALSGLTSLQQLSFGNQVTDLKPLANLT	DISPVSSLTKLQRLFFYNNKVSDVSSLANLT	human	clinical		2403	800	NO	Roberts AJ. Et al. Appl Environ Microbiol 2009 75:17 5647-5658
OG-665	CSUFSL N1-035	FJ617529	SDISALSGLTSLQQLSFGNQVTDLKPLANLT	DISPVSSLTKLQRLFFYNNKVSDVSSLANLT	human	clinical		2403	800	NO	Roberts AJ. Et al. Appl Environ Microbiol 2009 75:17 5647-5658
OG-666	CSUFSL N1-031	FJ617528	SDISALSGLTSLQQLSFGNQVTDLKPLANLT	DISPVSSLTKLQRLFFYNNKVSDVSSLANLT	human	clinical		2403	800	NO	Roberts AJ. Et al. Appl Environ Microbiol 2009 75:17 5647-5658
OG-667	CSUFSL N1-023	FJ617527	SDISALSGLTSLQQLSFGNQVTDLKPLANLT	DISPVSSLTKLQRLFFYNNKVSDVSSLANLT	human	clinical		2403	800	NO	Roberts AJ. Et al. Appl Environ Microbiol 2009 75:17 5647-5658
OG-668	CSUFSL N1-022	FJ617526	SDISALSGLTNLQQLSFGNQVTDLKPLANLT	DISPVSSLTKLQRLFFYNNKVSDVSSLANLT	human	clinical		2403	800	NO	Roberts AJ. Et al. Appl Environ Microbiol 2009 75:17 5647-5658
OG-669	CSUFSL N1-009	FJ617525	SDISALSGLTSLQQLSFGNQVTDLKPLANLT	DISPVSSLTKLQRLFFYNNKVSDVSSLANLT	human	clinical		2403	800	NO	Roberts AJ. Et al. Appl Environ Microbiol 2009 75:17 5647-5658
OG-670	CSUFSL N1-008	FJ617524	SDISALSGLTSLQQLSFGNQVTDLKPLANLT	DISPVSSLTKLQRLFFYNNKVSDVSSLANLT	human	clinical		2403	800	NO	Roberts AJ. Et al. Appl Environ Microbiol 2009 75:17 5647-5658
OG-671	CSUFSL N1-006	FJ617523	SDISALSGLTNLQQLSFGNQVTDLKPLANLT	DISPVSSLTKLQRLFFYNNKVSDVSSLANLT	human	clinical		2403	800	NO	Roberts AJ. Et al. Appl Environ Microbiol 2009 75:17 5647-5658
OG-672	CSUFSL N1-003	FJ617522	SDISALSGLTNLQQLSFGNQVTDLKPLANLT	DISPVSSLTKLQRLFFYNNKVSDVSSLANLT	human	clinical		2403	800	NO	Roberts AJ. Et al. Appl Environ Microbiol 2009 75:17 5647-5658
OG-674	FSL R2-081	EU699433	SDISALSGLTSL*QLSFGNQVTDLKPLANLT	partial sequence, area not available	not given			823	274	YES	Van Stelton A. Nightingale KK. Unpublished 2008
OG-675	FSL T1-045	EU699432	partial sequence, area not available	DISPVSSLTKLQRLFFYNNKVSDVSSLANLT	food			764	254	YES	Van Stelton A. Nightingale KK. Unpublished 2008
OG-676	FSL R2-080	EU699431	SDISALSGLTSL*QLSFGNQVTDLKPLANLT	partial sequence, area not available	food			836	278	YES	Van Stelton A. Nightingale KK. Unpublished 2008
OG-678	MB 2314	AM076708	partial sequence, area not available	DISPVSSLTKLQRLFFYNNKVSDVSSLANLT	amniotic fluid	human clinical sporadic		1714	494	NO	Werbrouck H. et al. Appl Environ Microbiol 2006 72:6 3862-3871
OG-679	MB 689	AM076711	partial sequence, area not available	DISPVSSLTKLQRLFFYNNKVSDVXSLANLT		human clinical sporadic		1693	487	NO	Werbrouck H. et al. Appl Environ Microbiol 2006 72:6 3862-3871
OG-680	MB 2322	AM076710	partial sequence, area not available	DISPVSSLTKLQRLFFYNNKVSDVSSLANLT	blood	human clinical sporadic		1714	494	NO	Werbrouck H. et al. Appl Environ Microbiol 2006 72:6 3862-3871
OG-681	MB 2316	AM076709	partial sequence, area not available	DISPVSSLTKLQRLFFYNNKVSDVSSLANLT	blood	human clinical sporadic		1714	494	NO	Werbrouck H. et al. Appl Environ Microbiol 2006 72:6 3862-3871
OG-682	MB 677	AM076702	partial sequence, area not available	DISPVSSLTKLQRLFFYNNKVSDVSSLANLT	CSF	human clinical sporadic		1703	490	NO	Werbrouck H. et al. Appl Environ Microbiol 2006 72:6 3862-3871
OG-683	MB 676	AM076701	partial sequence, area not available	DISPVSSLTKLQRLFFYNNKVSDVSSLANLT	CSF	human clinical sporadic		1714	494	NO	Werbrouck H. et al. Appl Environ Microbiol 2006 72:6 3862-3871
OG-684	MB 2649	AM076700	partial sequence, area not available	DISPVSSLTKLQRLFFYNNKVSDVSSLANLT	blood	human clinical sporadic		1714	494	NO	Werbrouck H. et al. Appl Environ Microbiol 2006 72:6 3862-3871
OG-685	MB 2647	AM076699	partial sequence, area not available	DISPVSSLTKLQRLFFYNNKVSDVSSLANLT	blood	human clinical sporadic		1714	494	NO	Werbrouck H. et al. Appl Environ Microbiol 2006 72:6 3862-3871
OG-686	MB 2644	AM076698	partial sequence, area not available	DISPVSSLTKLQRLFFYNNKVSDVSSLANLT	blood	human clinical sporadic		1714	494	NO	Werbrouck H. et al. Appl Environ Microbiol 2006 72:6 3862-3871
OG-687	MB 2641	AM076697	partial sequence, area not available	DISPVSSLTKLQRLFFYNNKVSDVSSLANLT	blood	human clinical sporadic		1714	494	NO	Werbrouck H. et al. Appl Environ Microbiol 2006 72:6 3862-3871
OG-688	EGD	AM076696	partial sequence, area not available	DISPVSSLTKLQRLFFYNNKVSDVSSLANLT	animal clinical	lab reference, epidemic		1714	494	NO	Werbrouck H. et al. Appl Environ Microbiol 2006 72:6 3862-3871
OG-689	MB 2321	AM076690	partial sequence, area not available		blood	human clinical sporadic		1714	48	YES	Werbrouck H. et al. Appl Environ Microbiol 2006 72:6 3862-3871
OG-690	MB 2319	AM076689	partial sequence, area not available	DISPVSSLTKLQRLFFYNNKVSDVSSLANLT	blood	human clinical sporadic		1714	494	NO	Werbrouck H. et al. Appl Environ Microbiol 2006 72:6 3862-3871
OG-691	MB 2317	AM076688	partial sequence, area not available	DISPVSSLTKLQRLFFYNNKVSDVSSLANLT	blood	human clinical sporadic		1714	494	NO	Werbrouck H. et al. Appl Environ Microbiol 2006 72:6 3862-3871
OG-692	MB 2315	AM076687	partial sequence, area not available	DISPVSSLTKLQRLFFYNNKVSDVSSLANLT	CSF	human clinical sporadic		1714	494	NO	Werbrouck H. et al. Appl Environ Microbiol 2006 72:6 3862-3871
OG-693	MB 691	AM076685	partial sequence, area not available			human clinical sporadic		1714	48	YES	Werbrouck H. et al. Appl Environ Microbiol 2006 72:6 3862-3871
OG-694	MB 2320	AM076675	partial sequence, area not available	DISPVSSLTKLQRLFFYNNKVSDVSSLANLT	CSF	human clinical sporadic		1714	494	NO	Werbrouck H. et al. Appl Environ Microbiol 2006 72:6 3862-3871
OG-695	L76	FR750359	SDISALSGLTSLQQLSFGNQVTDLKPLANLT	DISPVSSLTKLQRLFFYNNKVSDVSSLANLT	goat			2403	800	NO	Madarame H. et al. unpublished
OG-696	L146	FR750358	SDISALSGLTSLQQLSFGNQVTDLKPLANLT	DISPVSSLTKLQRLFFYNNKVSDVSSLANLT	cow			2400	800	NO	Madarame H. et al. unpublished
OG-697	L140	FR750357	SDISALSGLTSLQQLSFGNQVTDLKPLANLT	DISPVSSLTKLQRLFFYNNKVSDVSSLANLT	cow			2400	800	NO	Madarame H. et al. unpublished
OG-698	L130	FR750356	SDISALSGLTSLQQLSFGNQVTDLKPLANLT	DISPVSSLTKLQRLFFYNNKVSDVSSLANLT	sheep			2403	800	NO	Madarame H. et al. unpublished
OG-699	LCH09	HM589624	SDISALSGLTNLQQLSFGNQVTDLKPLANLT	DISPVSSLTKLQRLFFYNNKVSDVSSLANLT	fetal brainstem	cow abortion		2403	800	NO	Suba S. et al. unpublished
OG-700	LVCH08	HM589623	SDISALSGLTNLQQLSFGNQVTDLKPLANLT	DISPVSSLTKLQRLFFYNNKVSDVSSLANLT	fetal brainstem	cow abortion		2403	800	NO	Suba S. et al. unpublished
OG-701	L3808	HM589622	SDISALSGLTNLQQLSFGNQVTDLKPLANLT	DISPVSSLTKLQRLFFYNNKVSDVSSLANLT	fetal contents	goat abortion		2403	800	NO	Suba S. et al. unpublished
OG-702	L507	HM589618	SDISALSGLTNLQQLSFGNQVTDLKPLANLT	DISPVSSLTKLQRLFFYNNKVSDVSSLANLT	fetal contents	goat abortion		2403	800	NO	Suba S. et al. unpublished
OG-703	LO28	AY166686	partial sequence, area not available	DISPVSSLTKLQRLFFYNNKVSDVSSLANLT	healthy pregnant carrier			733	244	NO	Olier M. et al. Infect Immun 2003 71:3 1217-1224
OG-704	FSL J1-158	AF497165	SDISALSGLTSLQQLSFGNQVTDLKPLANLT	DISPVSSLTKLQRLFFYNNKVSDVSSLANLT	goat			2241	746	NO	Cai S. et al. J Clin Microbiol 2002 40:9 3319-3325
OG-705	FSL J2-064	AF497163	SDISALSGLTNLQQLSFGNQVTDLKPLANLT	DISPVSSLTKLQRLFFYNNKVSDVSSLANLT	cow			2235	744	NO	Cai S. et al. J Clin Microbiol 2002 40:9 3319-3325
OG-706	FSL J2-045	AF497162	SDISALSGLTNLQQLSFGNQVTDLKPLANLT	DISPVSSLTKLQRLFFYNNKVSDVSSLANLT	sheep			2235	744	NO	Cai S. et al. J Clin Microbiol 2002 40:9 3319-3325
OG-707	FSL J2-039	AF497161	SDISALSGLTNLQQLSFGNQVTDLKPLANLT	DISPVSSLTKLQRLFFYNNKVSDVSSLANLT	turkey			2235	744	NO	Cai S. et al. J Clin Microbiol 2002 40:9 3319-3325
OG-708	FSL J2-017	AF497160	SDISALSGLTSLQQLSFGNQVTDLKPLANLT	DISPVSSLTKLQRLFFYNNKVSDVSSLANLT	cow			2235	744	NO	Cai S. et al. J Clin Microbiol 2002 40:9 3319-3325
OG-709	FSL J2-003	AF497159	SDISALSGLTSLQQLSFGNQVTDLKPLANLT	DISPVSSLTKLQRLFFYNNKVSDVSSLANLT	cow			2226	741	NO	Cai S. et al. J Clin Microbiol 2002 40:9 3319-3325
OG-710	FSL J1-051	AF497158	SDISALSGLTSLQQLSFGNQVTDLKPLANLT	DISPVSSLTKLQRLFFYNNKVSDVSSLANLT	human			2235	744	NO	Cai S. et al. J Clin Microbiol 2002 40:9 3319-3325
OG-711	FSL J1-047	AF497157	SDISALSGLTSLQQLSFGNQVTDLKPLANLT	DISPVSSLTKLQRLFFYNNKVSDVSSLANLT	human			2235	744	NO	Cai S. et al. J Clin Microbiol 2002 40:9 3319-3325
OG-712	FSL J1-038	AF497156	SDISALSGLTNLQQLSFGNQVTDLKPLANLT	DISPVSSLTKLQRLFFYNNKVSDVSSLANLT	human			2235	744	NO	Cai S. et al. J Clin Microbiol 2002 40:9 3319-3325
OG-713	FSL J1-022	AF497155	SDISALSGLTSLQQLSFGNQVTDLKPLANLT	DISPVSSLTKLQRLFFYNNKVSDVSSLANLT	human			2235	744	NO	Cai S. et al. J Clin Microbiol 2002 40:9 3319-3325
OG-714	FSL J2-068	AF497154	SDISALSGLTNLQQLSFGNQVTDLKPLANLT	DISPVSSLTKLQRLFFYNNKVSDVSSLANLT	horse			2226	741	NO	Cai S. et al. J Clin Microbiol 2002 40:9 3319-3325
OG-715	NTSN	CP009897	SDISALSGLTSLQQLSFGNQVTDLKPLANLT	DISPVSSLTKLQRLFFYNNKVSDVSSLANLT	sheep				800	NO	Tan W. et al. Genome Announc 2015 3:1
OG-716	IZSAM Lm hs2008	CP10346	SDISALSGLTSLQQLSFGNQVTDLKPLANLT	DISPVSSLTKLQRLFFYNNKVSDVSSLANLT	CSF	human			797	NO	Prencipe VA. Et al. unpublished
OG-717	SLCC2540	FR733645	SDISALSGLTNLQQLSFGNQVTDLKPLANLT	DISPVSSLTKLQRLFFYNNKVSDVSSLANLT	human				800	NO	Kuenne C. et al. BMC Genomics 2013 14:47
OG-718	SLCC2378	FR733644	SDISALSGLTSLQQLSFGNQVTDLKPLANLT	DISPVSSLTKLQRLFFYNNKVSDVSSLANLT	poultry				800	NO	Kuenne C. et al. BMC Genomics 2013 14:47
OG-719	ATCC 19117	FR733643	SDISALSGLTSLQQLSFGNQVTDLKPLANLT	DISPVSSLTKLQRLFFYNNKVSDVSSLANLT	sheep				800	NO	Kuenne C. et al. BMC Genomics 2013 14:47
OG-720	SLCC5850	FR733647	SDISALSGLTNLQQLSFGNQVTDLKPLANLT	DISPVSSLTKLQRLFFYNNKVSDVSSLANLT	rabbit				800	NO	Kuenne C. et al. BMC Genomics 2013 14:47
OG-721	SLCC2376	FR733651	SDISALSGLTNLQQLSFGNQVTDLKPLANLT	DISPVSSLTKLQRLFFYNNKVSDVSSLANLT	poultry				800	NO	Kuenne C. et al. BMC Genomics 2013 14:47
OG-722	SLCC2482	FR7270325	SDISALSGLTNLQQLSFGNQVTDLKPLANLT	DISPVSSLTKLQRLFFYNNKVSDVSSLANLT	human				800	NO	Kuenne C. et al. BMC Genomics 2013 14:47
OG-723	SLCC2372	FR733648	SDISALSGLTSLQQLSFGNQVTDLKPLANLT	DISPVSSLTKLQRLFFYNNKVSDVSSLANLT	human				800	NO	Kuenne C. et al. BMC Genomics 2013 14:47
OG-724	SLCC2755	FR733646	SDISALSGLTNLQQLSFGNQVTDLKPLANLT	DISPVSSLTKLQRLFFYNNKVSDVSSLANLT	chinchilla				800	NO	Kuenne C. et al. BMC Genomics 2013 14:47
OG-725	08_5578	CP001602	SDISALSGLTNLQQLSFGNQVTDLKPLANLT	DISPVSSLTKLQRLFFYNNKVSDVSSLANLT	human blood				800	NO	Glimour M.W. et al. BMC Genomics 2010 11:120
OG-726	08_5923	CP001604	SDISALSGLTNLQQLSFGNQVTDLKPLANLT	DISPVSSLTKLQRLFFYNNKVSDVSSLANLT	human blood				800	NO	Glimour M.W. et al. BMC Genomics 2010 11:120
OG-727	H34	AY126443	partial sequence, area not available	DISPVSSLTKLQRLFFYNNKVSDVSSLANLT	human			733	205	UNK	Olier M. et al. Infect Immun 2003 71:3 1217-1224
OG-728	H32	AY126442	partial sequence, area not available	DISPVSSLTKLQRLFFYNNKVSDVSSLANLT	human			733	205	UNK	Olier M. et al. Infect Immun 2003 71:3 1217-1224
OG-729	H17	AY126441	partial sequence, area not available	DISPVSSLTKLQRLFFYNNKVSDVSSLANLT	human			732	205	UNK	Olier M. et al. Infect Immun 2003 71:3 1217-1224
OG-730	FSL J2-071	AARN04000004	SDISALSGLTNLQQLSFGNQVTDLKPLANLT	DISPVSSLTKLQRLFFYNNKVSDVSSLANLT	bovine clinical case				796	UNK	Birren B. et al. PloS One 2013 8:6
		PVUQ00000000	SDISALSGLTNLQQLFFGNQVTDLKPLANLT	DISPVSSLTKLQRLFFYNNKVSDVSSLANLT	CSF	human
		PVUR00000000	SDISALSGLTNLQQLSFGNQVTDLKPLANLT	DISPVSSLTKLQRLFFYNNKVSDVSSLANLT	CSF	human
		PVUS00000000	SDISALSGLTNLQQLSFGNQVTDLKPLANLT	DISPVSSLTKLQRLFFYNNKVSDVSSLANLT	CSF	human
		PVUV00000000	SDISALSGLTSLQQLSFGNQVTDLKPLANLT	DISPVSSLTKLQRLFFYNNKVSDVSSLANLT	CSF	human
	JF5203	LT985474.1	SDISALSGLTSLQQLSFGNQVTDLKPLANLT	DISPVSSLTKLQRLFFYNNKVSDVSSLANLT	brain	bovine
	JF5861	LT985475.1	SDISALSGLTNLQQLSFGNQVTDLKPLANLT	DISPVSSLTKLQRLFFYNNKVSDVSSLANLT	brain	human
	N12-0123	RJC84020.1	SDISALSGLTNLQQLFFGNQVTDLKPLANLT	DISPVSSLTKLQRLFFYNNKVSDVSSLANLT	CSF	human
	N13-1590	RJA17445.1	SDISALSGLTNLQQLFFGNQVTDLKPLANLT	DISPVSSLTKLQRLFFYNNKVSDVSSLANLT	CSF	human
	81-0558	ASH77767.1	SDISALSGLTSLQQLSFGNQVTDLKPLANLT	DISPVSSLTKLQRLFFYNNKVSDVSSLANLT	CSF	human
	02-1103	ASH66195.1	SDISALSGLTSLQQLSFGNQVTDLKPLANLT	DISPVSSLTKLQRLFFYNNKVSDVSSLANLT	CSF	human
	10--4754	ASH54824.1	SDISALSGLTSLQQLSFGNQVTDLKPLANLT	DISPVSSLTKLQRLFFYNNKVSDVSSLANLT	CSF	human
	10-1047	AHF40133.1	SDISALSGLTNLQQLSFGNQVTDLKPLANLT	DISPVSSLTKLQRLFFYNNKVSDVSSLANLT	CSF	human

## Sheet: Env X 381
DB Number	Strain Name	GenBank#	S192N	Y369S	Source	Origin Type	Lineage	Length of Sequence (bp)	Length of Protein (aa)	Premature Stop Y/N	Journal for Sequence
OG-B	EGDe	NP_463962	SDISALSGLTSLQQLSFGNQVTDLKPLANLT	DISPVSSLTKLQRLFFYNNKVSDVSSLANLT				2403	800	NO	Listeria monocytogenes EGDe Genome (Accesion number NC_003210.1)
OG-A	Inlam		SDISALSGLTSLQQLNFGNQVTDLKPLANLT	DISPVSSLTKLQRLFFSNNKVSDVSSLANLT				2403	800	NO	Our lab Inlam sequence by T.Myers August 2012
OG-1	UKVDL1		SDISALSGLTNLQQLSFGNQVTDLKPLANLT	DISPVSSLTKLQRLFFYNNKVSDVSSLANLT	guinea pig brain
OG-2	UKVDL2		SDISALSGLTNLQQLSFGNQVTDLKPLANLT	DISPVSSLTKLQRLFFYNNKVSDVSSLANLT	cattle brain
OG-6	UKVDL6		SDISALSGLTNLQQLSFGNQVTDLKPLANLT	DISPVSSLTKLQRLFFYNNKVSDVSSLANLT	cattle brain
OG-9	UKVDL9		SDISALSGLTSLQQLSFGNQVTDLKPLANLT	DISPVSSLTKLQRLFFYNNKVSDVSSLANLT	goat brain
OG-11	UKVDL11		SDISALSGLTNLQQLSFGNQVTDLKPLANLT	DISPVSSLTKLQRLFFYNNKVSDVSSLANLT	goat brain
OG-14	UKVDL14		SGISALSGLTSLQQLSFGNQVTDLKPLANLT	DISPVSSLTKLQRLFFYNNKVSDVSSLANLT	goat brain
OG-16	FSL E1-119	EF445899	SDISALSGLTNLQQLSFGNQVTDLKPLANLT	DISPVSSLTKLQRLFFYNNKVSDVSSLANLT	animal		I	2403	800	NO	Orsi, RH et al. Microbiology 2007 153:8 2666-2678
OG-17	FSL E1-124	EF445900	SDISALSGLTSLQQLSFGNQVTDLKPLANLT	DISPVSSLTKLQRLFFYNNKVSDVSSLANLT	animal		I	2403	800	NO	Orsi, RH et al. Microbiology 2007 153:8 2666-2678
OG-18	FSL E1-125	EF445901	SDISALSGLTNLQQLSFGNQVTDLKPLANLT	DISPVSSLTKLQRLFFYNNKVSDVSSLANLT	animal		I	2403	800	NO	Orsi, RH et al. Microbiology 2007 153:8 2666-2678
OG-19	FSL N4-288	EF445902	SDISALSGLTNLQQLSFGNQVTDLKPLANLT	DISPVSSLTKLQRLFFYNNKVSDVSSLANLT	animal		I	2403	800	NO	Orsi, RH et al. Microbiology 2007 153:8 2666-2678
OG-20	FSL N4-289	EF445903	SDISALSGLTSLQQLSFGNQVTDLKPLANLT	DISPVSSLTKLQRLFFYNNKVSDVSSLANLT	animal		I	2403	800	NO	Orsi, RH et al. Microbiology 2007 153:8 2666-2678
OG-21	FSL N4-291	EF445904	SDISALSGLTNLQQLSFGNQVTDLKPLANLT	DISPVSSLTKLQRLFFYNNKVSDVSSLANLT	animal		I	2403	800	NO	Orsi, RH et al. Microbiology 2007 153:8 2666-2678
OG-22	FSL F2-897	EF445905	SDISALSGLTNLQQLSFGNQVTDLKPLANLT	DISPVSSLTKLQRLFFYNNKVSDVSSLANLT	food		I	2403	800	NO	Orsi, RH et al. Microbiology 2007 153:8 2666-2678
OG-23	FSL F2-666	EF445906	SDISALSGLTSLQQLSFGNQVTDLKPLANLT	DISPVSSLTKLQRLFFYNNKVSDVSSLANLT	food		I	2403	800	NO	Orsi, RH et al. Microbiology 2007 153:8 2666-2678
OG-24	FSL F2-667	EF445907	SDISALSGLTNLQQLSFGNQVTDLKPLANLT	DISPVSSLTKLQRLFFYNNKVSDVSSLANLT	food		I	2403	800	NO	Orsi, RH et al. Microbiology 2007 153:8 2666-2678
OG-25	FSL F2-493	EF445908	SDISALSGLTSLQQLSFGNQVTDLKPLANLT	DISPVSSLTKLQRLFFYNNKVSDVSSLANLT	food		I	2403	800	NO	Orsi, RH et al. Microbiology 2007 153:8 2666-2678
OG-26	FSL F2-898	EF445909	SDISALSGLTNLQQLSFGNQVTDLKPLANLT	DISPVSSLTKLQRLFFYNNKVSDVSSLANLT	food		I	2403	800	NO	Orsi, RH et al. Microbiology 2007 153:8 2666-2678
OG-27	FSL F2-601	EF445910	SDISALSGLTNLQQLSFGNQVTDLKPLANLT	DISPVSSLTKLQRLFFYNNKVSDVSSLANLT	human		I	2403	800	NO	Orsi, RH et al. Microbiology 2007 153:8 2666-2678
OG-28	FSL F2-602	EF445911	SDISALSGLTNLQQLSFGNQVTDLKPLANLT	DISPVSSLTKLQRLFFYNNKVSDVSSLANLT	human		I	2403	800	NO	Orsi, RH et al. Microbiology 2007 153:8 2666-2678
OG-29	FSL F2-658	EF445912	SDISALSGLTSLQQLSFGNQVTDLKPLANLT	DISPVSSLTKLQRLFFYNNKVSDVSSLANLT	human		I	2403	800	NO	Orsi, RH et al. Microbiology 2007 153:8 2666-2678
OG-30	FSL F2-637	EF445913	SDISALSGLTSLQQLSFGNQVTDLKPLANLT	DISPVSSLTKLQRLFFYNNKVSDVSSLANLT	human		I	2391	797	YES	Orsi, RH et al. Microbiology 2007 153:8 2666-2678
OG-31	FSL F2-661	EF445914	SDISALSGLTSLQQLSFGNQVTDLKPLANLT	DISPVSSLTKLQRLFFYNNKVSDVSSLANLT	human		I	2403	800	NO	Orsi, RH et al. Microbiology 2007 153:8 2666-2678
OG-32	FSL F2-672	EF445915	SDISALSGLTSLQQLSFGNQVTDLKPLANLT	DISPVSSLTKLQRLFFYNNKVSDVSSLANLT	human		I	2391	797	YES	Orsi, RH et al. Microbiology 2007 153:8 2666-2678
OG-34	FSL E1-123	EF445917	SDISALSGLTSLQQLSFGNQVTDLKPLANLT	DISPVSSLTKLQRLFFYNNKVSDVSSLANLT	animal		II	2403	800	NO	Orsi, RH et al. Microbiology 2007 153:8 2666-2678
OG-35	FSL N4-290	EF445918	SDISALSGLTSLQQLSFGNQVTDLKPLANLT	DISPVSSLTKLQRLFFYNNKVSDVSSLANLT	animal		II	2391	797	YES	Orsi, RH et al. Microbiology 2007 153:8 2666-2678
OG-36	FSL N4-292	EF445919	SDISALSGLTSLQQLSFGNQVTDLKPLANLT	DISPVSSLTKLQRLFFYNNKVSDVSSLANLT	animal		II	2403	800	NO	Orsi, RH et al. Microbiology 2007 153:8 2666-2678
OG-37	FSL N4-293	EF445920	SDISALSGLTSLQQLSFGNQVTDLKPLANLT	DISPVSSLTKLQRLFFYNNKVSDVSSLANLT	animal		II	2403	800	NO	Orsi, RH et al. Microbiology 2007 153:8 2666-2678
OG-38	FSL F2-515	EF445921	SDISALSGLTSLQQLSFGNQVTDLKPLANLT	DISPVSSLTKLQRLFFYNNKVSDVSSLANLT	food		II	2403	800	NO	Orsi, RH et al. Microbiology 2007 153:8 2666-2678
OG-39	FSL F2-373	EF445922	VILVRFQV*LVYSNYLLVIK*QI*NH*LI*QH	I*AQFLV*QSFKDYFSIITR*VT*AHLRT*Q	food		II	2399	8	YES	Orsi, RH et al. Microbiology 2007 153:8 2666-2678
OG-40	FSL F2-590	EF445923	SDISALSGLTSLQQLSFGNQVTDLKPLANLT	DISPVSSLTKLQRLFFYNNKVSDVSSLANLT	food		II	2403	800	NO	Orsi, RH et al. Microbiology 2007 153:8 2666-2678
OG-41	FSL F2-640	EF445924	VILVRFQV*LVYSNYLLVIK*QI*NH*LI*QH	I*AQFLV*QSFKDYFSIITR*VT*AHLRT*Q	food		II	2399	8	YES	Orsi, RH et al. Microbiology 2007 153:8 2666-2678
OG-42	FSL F2-723	EF445925	VILVRFQV*LVYSNYLLVIK*QI*NH*LI*QH	I*AQFLV*QSFKDYFSIITR*VT*AHLRT*Q	food		II	2399	8	YES	Orsi, RH et al. Microbiology 2007 153:8 2666-2678
OG-43	FSl F2-634	EF445926	SDISALSGLTSLQQLSFGNQVTDLKPLANLT	DISPVSSLTKLQRLFFYNNKVSDVSSLANLT	human		II	2403	800	NO	Orsi, RH et al. Microbiology 2007 153:8 2666-2678
OG-44	FSL F2-639	EF445927	SDISALSGLTSLQQLSFGNQVTDLKPLANLT	DISPVSSLTKLQRLFFYNNKVSDVSSLANLT	human		II	2403	800	NO	Orsi, RH et al. Microbiology 2007 153:8 2666-2678
OG-45	FSL F2-663	EF445928	SDISALSGLTSLQQLSFGNQVTDLKPLANLT	DISPVSSLTKLQRLFFYNNKVSDVSSLANLT	human		II	2403	800	NO	Orsi, RH et al. Microbiology 2007 153:8 2666-2678
OG-55	FSL F2-695	EF445938	SDISALSGLTNLQQLSFGNQVTDLKPLANLT	DISPVSSLTKLQRLFFYNNKVSDVSSLANLT	human		III	2403	800	NO	Orsi, RH et al. Microbiology 2007 153:8 2666-2678
OG-81	FF_1-1	KC433357	VILVRFQV*LVYSNYLLVIK*QI*NH*LI*QH	I*AQFLV*QSFKDYFSIITR*VT*AHLRT*Q	fish	RTE food		2402	8	YES	Kovacevic J. et al. Appl Environ Microbiol 2013 79:6 1915-1947
OG-82	FF_5-1	KC433358	SDISALSGLTNLQQLSFGNQVTDLKPLANLT	DISPVSSLTKLQRLFFYNNKVSDVSSLANLT	fish	RTE food		2394	797	YES	Kovacevic J. et al. Appl Environ Microbiol 2013 79:6 1915-1948
OG-83	FF_6-2	KC433359	SDISALSGLTSLQQLSFGNQVTDLKPLANLT	DISPVSSLTKLQRLFFYNNKVSDVSSLANLT	fish	RTE food		2403	800	NO	Kovacevic J. et al. Appl Environ Microbiol 2013 79:6 1915-1949
OG-84	FF_11-1	KC433360	SDISALSGLTSLQQLSFGNQVTDLKPLANLT	DISPVSSLTKLQRLFFYNNKVSDVSSLANLT	fish	RTE food		2403	699	YES	Kovacevic J. et al. Appl Environ Microbiol 2013 79:6 1915-1950
OG-85	FF_14-1	KC433361	SDISALSGLTNLQQLSFGNQVTDLKPLANLT	DISPVSSLTKLQRLFFYNNKVSDVSSLANLT	fish	RTE food		2394	797	YES	Kovacevic J. et al. Appl Environ Microbiol 2013 79:6 1915-1951
OG-86	FF_15-1	KC433362	SDISALSGLTNLQQLSFGNQVTDLKPLANLT	DISPVSSLTKLQRLFFYNNKVSDVSSLANLT	fish	RTE food		2394	797	YES	Kovacevic J. et al. Appl Environ Microbiol 2013 79:6 1915-1952
OG-87	FF_19-1	KC433363	SDISALSGLTNLQQLSFGNQVTDLKPLANLT	DISPVSSLTKLQRLFFYNNKVSDVSSLANLT	fish	RTE food		2394	797	YES	Kovacevic J. et al. Appl Environ Microbiol 2013 79:6 1915-1953
OG-88	FF_45-1	KC433364	SDISALSGLTSLQQLSFGNQVTDLKPLANLT	DISPVSSLTKLQRLFFYNNKVSDVSSLANLT	fish	RTE food		2403	800	NO	Kovacevic J. et al. Appl Environ Microbiol 2013 79:6 1915-1954
OG-89	FF_46-1	KC433365	SDISALSGLTSLQQLSFGNQVTDLKPLANLT	DISPVSSLTKLQRLFFYNNKVSDVSSLANLT	fish	RTE food		2403	800	NO	Kovacevic J. et al. Appl Environ Microbiol 2013 79:6 1915-1955
OG-90	FF_46-3	KC433366	SDISALSGLTSLQQLSFGNQVTDLKPLANLT	DISPVSSLTKLQRLFFYNNKVSDVSSLANLT	fish	RTE food		2403	800	NO	Kovacevic J. et al. Appl Environ Microbiol 2013 79:6 1915-1956
OG-91	FF_63-1	KC433367	SDISALSGLTSLQQLSFGNQVTDLKPLANLT	DISPVSSLTKLQRLFFYNNKVSDVSSLANLT	fish	RTE food		2403	800	NO	Kovacevic J. et al. Appl Environ Microbiol 2013 79:6 1915-1957
OG-92	FF_63-2	KC433368	SDISALSGLTSLQQLSFGNQVTDLKPLANLT	DISPVSSLTKLQRLFFYNNKVSDVSSLANLT	fish	RTE food		2394	797	YES	Kovacevic J. et al. Appl Environ Microbiol 2013 79:6 1915-1958
OG-93	FF_64-1	KC433369	SDISALSGLTSLQQLSFGNQVTDLKPLANLT	DISPVSSLTKLQRLFFYNNKVSDVSSLANLT	fish	RTE food		2394	797	YES	Kovacevic J. et al. Appl Environ Microbiol 2013 79:6 1915-1959
OG-94	FF_65-1	KC433370	SDISALSGLTSLQQLSFGNQVTDLKPLANLT	DISPVSSLTKLQRLFFYNNKVSDVSSLANLT	fish	RTE food		2403	800	NO	Kovacevic J. et al. Appl Environ Microbiol 2013 79:6 1915-1960
OG-95	FF_66-1	KC433371	SDISALSGLTSLQQLSFGNQVTDLKPLANLT	DISPVSSLTKLQRLFFYNNKVSDVSSLANLT	fish	RTE food		2394	797	YES	Kovacevic J. et al. Appl Environ Microbiol 2013 79:6 1915-1961
OG-96	FF_66-2	KC433372	SDISALSGLTSLQQLSFGNQVTDLKPLANLT	DISPVSSLTKLQRLFFYNNKVSDVSSLANLT	fish	RTE food		2403	800	NO	Kovacevic J. et al. Appl Environ Microbiol 2013 79:6 1915-1962
OG-97	FF_67-1	KC433373	SDISALSGLTSLQQLSFGNQVTDLKPLANLT	DISPVSSLTKLQRLFFYNNKVSDVSSLANLT	fish	RTE food		2394	797	YES	Kovacevic J. et al. Appl Environ Microbiol 2013 79:6 1915-1963
OG-98	FF_67-2	KC433374	SDISALSGLTSLQQLSFGNQVTDLKPLANLT	DISPVSSLTKLQRLFFYNNKVSDVSSLANLT	fish	RTE food		2394	797	YES	Kovacevic J. et al. Appl Environ Microbiol 2013 79:6 1915-1964
OG-99	FF_67-3	KC433375	SDISALSGLTSLQQLSFGNQVTDLKPLANLT	DISPVSSLTKLQRLFFYNNKVSDVSSLANLT	fish	RTE food		2403	800	NO	Kovacevic J. et al. Appl Environ Microbiol 2013 79:6 1915-1965
OG-100	MF_28-1	KC433376	SDISALSGLTSLQQLSFGNQVTDLKPLANLT	DISPVSSLTKLQRLFFYNNKVSDVSSLANLT	meat	raw, uncooked food		2403	684	YES	Kovacevic J. et al. Appl Environ Microbiol 2013 79:6 1915-1966
OG-101	MF_28-2	KC433377	SDISALSGLISLQQLSFGNQVTDLKPLANLT	DISPVSSLTKLQRLFFYNNKVSDVSSLANLT	meat	raw, uncooked food		2403	800	NO	Kovacevic J. et al. Appl Environ Microbiol 2013 79:6 1915-1967
OG-106	OF_28-1	KC433382	SDISALSGLTNLQQLSFGNQVTDLKPLANLT	DISPVSSLTKLQRLFFYNNKVSDVSSLANLT	meat	raw, uncooked food		2403	800	NO	Kovacevic J. et al. Appl Environ Microbiol 2013 79:6 1915-1972
OG-107	OF_61-1	KC433383	SDISALSGLTSLQQLSFGNQVTDLKPLANLT	DISPVSSLTKLQRLFFYNNKVSDVSSLANLT	meat	raw, uncooked food		2403	699	YES	Kovacevic J. et al. Appl Environ Microbiol 2013 79:6 1915-1973
OG-108	OF_64-1	KC433384	SDISALSGLTSLQQLSFGNQVTDLKPLANLT	DISPVSSLTKLQRLFFYNNKVSDVSSLANLT	meat	raw, uncooked food		2403	699	YES	Kovacevic J. et al. Appl Environ Microbiol 2013 79:6 1915-1974
OG-109	OF_64-2	KC433385	SDISALSGLTSLQQLSFGNQVTDLKPLANLT	DISPVSSLTKLQRLFFYNNKVSDVSSLANLT	meat	raw, uncooked food		2403	684	YES	Kovacevic J. et al. Appl Environ Microbiol 2013 79:6 1915-1975
OG-115	FSL C1-117	FMT106	SDISALSGLTNLQQLSFGNQVTDLKPLANLT	DISPVSSLTKLQRLFFYNNKVSDVSSLANLT	human	sporadic		2235	745	UNK	Cai S. et al. J of Clinical Microbiol 2002 40:9 3319-3325
OG-143	FSL E1-258	FMT389	SDISALSGLTSLQQLSFGNQVTDLKPLANLT	DISPVSSLTKLQRLFFYNNKVSDVSSLANLT	unknown	fecal, feed, water		2399	799	YES	Nightingale KK. Et al. Appl Environ Microbiol 70:8 4458-4467
OG-160	FSL F2-086	FMT568	SDISALSGLTSLQQLSFGNQVTDLKPLANLT	DISPVSSLTKLQRLFFYNNKVSDVSSLANLT	human	blood		2397	799	YES	Gray MJ. Et al. Appl Environ Micro 2004 70:10 5833-5841
OG-170	FSL F2-208	FMT685	SDISVLSGLTSLQQLSFGNQVTDLKPLANLT	DISPVSSLTKLQRLFFYNNKVSDVSSLANLT	human	blood		2399	799	YES	Gray MJ. Et al. Appl Environ Micro 2004 70:10 5833-5841
OG-178	FSL F2-270	FMT780	SDISVLSGLTSLQQLSFGNQVTDLKPLANLT	DISPVSSLTKLQRLFFYNNKVSDVSSLANLT	human	sporadic		2387	795	NO	Gray MJ. Et al. Appl Environ Micro 2004 70:10 5833-5841
OG-187	FSL F2-318	FMT841	SDISALSGLTNLQQLSFGNQVTDLKPLANLT	DISPVSSLTKLQRLFFYNNKVSDVSSLANLT	third party	orginally sheep		2397	799	NO	Roberts A. et al. Microbiology 2005 152:3 685-693
OG-191	FSL F2-332	FMT871	partial sequence, area not available	DISPVSSLTKLQRLFFYNNKVSDVSSLANLT	smoked scottish salmon	RTE seafood		935	311	YES	Sauders BD. Et al. J Food Protect 2004 67:7 1417-1428
OG-199	FSL F2-379	FMT950	partial sequence, area not available	DISPVSSLTKLQRLFFYNNKVSDVSSLANLT	human	sporadic		1432	477	UNK	Gray MJ. Et al. Appl Environ Micro 2004 70:10 5833-5841
OG-215	FSL F2-501	FMT1148	SDISALSGLTNLQQLSFGNQVTDLKPLANLT	DISPVSSLTKLQRLFFYNNKVSDVSSLANLT	human	blood		2388	796	NO	Gray MJ. Et al. Appl Environ Micro 2004 70:10 5833-5841
OG-238	FSL F2-726	FMT1594	partial sequence, area not available	DISPVSSLTKLQRLFFYNNKVSDVSSLANLT	bovine	fecal		1538	512	UNK	Nightingale KK. Et al. Appl Environ Microbiol 2004 70:8 4458-4467
OG-239	FSL F2-727	FMT1597	partial sequence, area not available	I*AQFLV*QSFKDYFSIITR*VT*AHLRT*Q	bovine	fecal		1503	500	YES	Nightingale KK. Et al. Appl Environ Microbiol 2004 70:8 4458-4467
OG-240	FSL F2-728	FMT1599	partial sequence, area not available	DISPVSSLTKLQRLFFYNNKVSDVSSLANLT	bovine	fecal		1502	500	UNK	Nightingale KK. Et al. Appl Environ Microbiol 2004 70:8 4458-4467
OG-241	FSL F2-729	FMT1601	partial sequence, area not available	I*AQFLV*QSFKDYFSIITR*VT*AHLRT*Q	bovine	fecal		1504	501	YES	Nightingale KK. Et al. Appl Environ Microbiol 2004 70:8 4458-4467
OG-243	FSL F2-731	FMT1605	partial sequence, area not available	DISPVSSLTKLQRLFFYNNKVSDVSSLANLT	goat	fecal		1513	504	UNK	Nightingale KK. Et al. Appl Environ Microbiol 2004 70:8 4458-4467
OG-258	FSL F8-018	FMT2234	SDISALSGLTSLQQLSFGNQVTDLKPLANLT	DISPVSSLTKLQRLFFYNNKVSDVSSLANLT	meat	RTE food		2398	799	NO	Ferreira V. et al. Appl Environ Micro 2010
OG-262	FSL F8-107	FMT2325	SDISALSGLTNLQQLSFGNQVTDLKPLANLT	DISPVSSLTKLQRLFFYNNKVSDVSSLANLT	meat	RTE food		2398	798	NO	Ferreira V. et al. Appl Environ Micro 2010
OG-263	FSL F8-110	FMT2328	SDISALSGLTSLQQLSFGNQVTDLKPLANLT	DISPVSSLTKLQRLFFYNNKVSDVSSLANLT	meat	RTE food		2378	792	NO	Ferreira V. et al. Appl Environ Micro 2010
OG-264	FSL F8-123	FMT2342	SDISALSGLTSLQQLSFGNQVTDLKPLANLT	DISPVSSLTKLQRLFFYNNKVSDVSSLANLT	meat	RTE food		2119	705	NO	Ferreira V. et al. Appl Environ Micro 2010
OG-265	FSL F8-131	FMT2350	SDISALSGLTNLQQLSFGNQVTDLKPLANLT	DISPVSSLTKLQRLFFYNNKVSDVSSLANLT	meat	RTE food		2396	798	NO	Ferreira V. et al. Appl Environ Micro 2010
OG-266	R11	EF558944	SDISALSGLTSLQQLSFGNQVTDLKPLANLT	DISPVSSLTKLQRLFFYNNKVSDVSSLANLT	raw chicken meat	retail		2226	730	NO	Lopez V. et al. J Food Prot 2013 76:1 129-132
OG-267	R9	EF558942	SDISALSGLTSLQQLSFGNQVTDLKPLANLT	DISPVSSLTKLQRLFFYNNKVSDVSSLANLT	raw chicken meat	retail		2403	800	NO	Lopez V. et al. J Food Prot 2013 76:1 129-132
OG-268	R7	EF558940	SDISALSGLTSLQQLSFGNQVTDLKPLANLT	DISPVSSLTKLQRLFFYNNKVSDVSSLANLT	raw chicken meat	retail		2390	797	NO	Lopez V. et al. J Food Prot 2013 76:1 129-132
OG-269	R2	EF558935	SDISALSGLTSLQQLSFGNQVTDLKPLANLT	DISPVSSLTKLQRLFFYNNKVSDVSSLANLT	raw chicken meat	retail		2432	800	NO	Lopez V. et al. J Food Prot 2013 76:1 129-132
OG-272	S18	HQ111553	SDISALSGLTNLQQLSFGNQVTDLKPLANLT	DISPVSSLTKLQRLFFYNNKVSDVSSLANLT	pig slaughterhouse and processing plant	raw products		2451	800	NO	Ortiz S. et al. Food Microbiol 2014 39 81-88
OG-273	S17.2	HQ111552	SDISALSGLTNLQQLSFGNQVTDLKPLANLT	DISPVSSLTKLQRLFFYNNKVSDVSSLANLT	pig slaughterhouse and processing plant	raw products		2474	800	NO	Ortiz S. et al. Food Microbiol 2014 39 81-88
OG-274	S17.1	HQ111551	SDISALSGLTSLQQLSFGNQVTDLKPLANLT	DISPVSSLTKLQRLFFYNNKVSDVSSLANLT	pig slaughterhouse and processing plant	products and environment		2401	800	NO	Ortiz S. et al. Food Microbiol 2014 39 81-88
OG-275	S15	HQ111549	SDISALSGLTSLQQLSFGNQVTDLKPLANLT	DISPVSSLTKLQRLFFYNNKVSDVSSLANLT	pig slaughterhouse and processing plant	raw products		2471	800	NO	Ortiz S. et al. Food Microbiol 2014 39 81-88
OG-276	S14	HQ111548	SDISALSGLTSLQQLSFGNQVTDLKPLANLT	DISPVSSLTKLQRLFFYNNKVSDVSSLANLT	pig slaughterhouse and processing plant	raw products		2461	800	NO	Ortiz S. et al. Food Microbiol 2014 39 81-88
OG-277	S11	HQ111544	SDISALSGLTSLQQLSFGNQVTDLKPLANLT	DISPVSSLTKLQRLFFYNNKVSDVSSLANLT	pig slaughterhouse and processing plant	raw products		2436	801	NO	Ortiz S. et al. Food Microbiol 2014 39 81-88
OG-278	S9	HQ111541	SDISALSGLTSLQQLSFGNQVTDLKPLANLT	DISPVSSLTKLQRLFFYNNKVSDVSSLANLT	pig slaughterhouse and processing plant	raw products		2172	724	NO	Ortiz S. et al. Food Microbiol 2014 39 81-88
OG-279	S7.4	HQ111539	SDISALSGLTSLQQLSFGNQVTDLKPLANLT	DISPVSSLTKLQRLFFYNNKVSDVSSLANLT	pig slaughterhouse and processing plant	raw products		2295	765	NO	Ortiz S. et al. Food Microbiol 2014 39 81-88
OG-280	S7.3	HQ111538	SDISALSGLTSLQQLSFGNQVTDLKPLANLT	DISPVSSLTKLQRLFFYNNKVSDVSSLANLT	pig slaughterhouse and processing plant	raw products		2366	789	NO	Ortiz S. et al. Food Microbiol 2014 39 81-88
OG-281	S7.2	HQ111537	SDISALSGLTSLQQLSFGNQVTDLKPLANLT	DISPVSSLTKLQRLFFYNNKVSDVSSLANLT	pig slaughterhouse and processing plant	raw products		2313	771	NO	Ortiz S. et al. Food Microbiol 2014 39 81-88
OG-282	S7.1	HQ111536	SDISALSGLTSLQQLSFGNQVTDLKPLANLT	DISPVSSLTKLQRLFFYNNKVSDVSSLANLT	pig slaughterhouse and processing plant	raw products		2315	771	NO	Ortiz S. et al. Food Microbiol 2014 39 81-88
OG-283	S20.2	HQ111533	SDISALSGLTNLQQLSFGNQVTDLKPLANLT	DISPVSSLTKLQRLFFYNNKVSDVSSLANLT	pig slaughterhouse and processing plant	raw products		2417	800	NO	Ortiz S. et al. Food Microbiol 2014 39 81-88
OG-284	S4.3	HQ111532	SDISALSGLTNLQQLSFGNQVTDLKPLANLT	DISPVSSLTKLQRLFFYNNKVSDVSSLANLT	pig slaughterhouse and processing plant	products and environment		2322	774	NO	Ortiz S. et al. Food Microbiol 2014 39 81-88
OG-285	S4.2	HQ111531	SDISALSGLTNLQQLSFGNQVTDLKPLANLT	DISPVSSLTKLQRLFFYNNKVSDVSSLANLT	pig slaughterhouse and processing plant	products, environment and carcasses		2314	771	NO	Ortiz S. et al. Food Microbiol 2014 39 81-88
OG-286	S2	HQ111528	SDISALSGLTSLQQLSFGNQVTDLKPLANLT	DISPVSSLTKLQRLFFYNNKVSDVSSLANLT	pig slaughterhouse and processing plant	products, environment and carcasses		2404	491	NO	Ortiz S. et al. Food Microbiol 2014 39 81-88
OG-354	SO49	EU295423	SDISALSGLTSLQQLSFGNQVTDLKPLANLT	DISPVSSLTKLQRLFFYNNKVSDVSSLANLT	food product			2403	74	YES	Roche SM. Et al. BMC Microbiol 2012 12:1 304
OG-355	N19	EU295422	SDISALSGLTNLQQLSFGNQVTDLKPLANLT	DISPVSSLTKLQRLFFYNNKVSDVSSLANLT	animal clinical case			2403	800	NO	Roche SM. Et al. BMC Microbiol 2012 12:1 304
OG-356	N15	EU295421	SDISALSGLTNLQQLSFGNQVTDLKPLANLT	DISPVSSLTKLQRLFFYNNKVSDVSSLANLT	animal clinical case			2403	800	NO	Roche SM. Et al. BMC Microbiol 2012 12:1 304
OG-357	N13	EU295420	SDISALSGLTNLQQLFFGNQVTDLKPLANLT	DISPVSSLTKLQRLFFYNNKVSDVSSLANLT	animal clinical case			2403	800	NO	Roche SM. Et al. BMC Microbiol 2012 12:1 304
OG-358	N11	EU295419	SDISALSGLTSLQQLSFGNQVTDLKPLANLT	DISPVSSLTKLQRLFFYNNKVSDVSSLANLT	not given			2403	800	NO	Roche SM. Et al. BMC Microbiol 2012 12:1 304
OG-360	LO28	EU295417	SDISALSGLTSLQQLSFGNQVTDLKPLANLT	DISPVSSLTKLQRLFFYNNKVSDVSSLANLT	human isolate			2402	576	YES	Roche SM. Et al. BMC Microbiol 2012 12:1 304
OG-361	CNL895809	EU295416	SDISALSGLTSLQQLSFGNQVTDLKPLANLT	DISPVSSLTKLQRLFFYNNKVSDVSSLANLT	food product			2403	76	YES	Roche SM. Et al. BMC Microbiol 2012 12:1 304
OG-362	CNL895806	EU295415	SDISALSGLTSLQQLSFGNQVTDLKPLANLT	DISPVSSLTKLQRLFFYNNKVSDVSSLANLT	food product			2403	76	YES	Roche SM. Et al. BMC Microbiol 2012 12:1 304
OG-363	CNL895804	EU295414	SDISALSGLTSLQQLSFGNQVTDLKPLANLT	DISPVSSLTKLQRLFFYNNKVSDVSSLANLT	food product			2403	76	YES	Roche SM. Et al. BMC Microbiol 2012 12:1 304
OG-364	CNL895803	EU295413	SDISALSGLTSLQQLSFGNQVTDLKPLANLT	DISPVSSLTKLQRLFFYNNKVSDVSSLANLT	food product			2403	76	YES	Roche SM. Et al. BMC Microbiol 2012 12:1 304
OG-365	CNL895793	EU295412	SDISALSGLTSLQQLSFGNQVTDLKPLANLT	DISPVSSLTKLQRLFFYNNKVSDVSSLANLT	food product			2403	76	YES	Roche SM. Et al. BMC Microbiol 2012 12:1 304
OG-366	CHU860776	EU295411	SDISALSGLTSLQQLSFGNQVTDLKPLANLT	DISPVSSLTKLQRLFFYNNKVSDVSSLANLT	food product			2403	76	YES	Roche SM. Et al. BMC Microbiol 2012 12:1 304
OG-367	464 Inla	EU295410	SDISALSGLTSLQQLSFGNQVTDLKPLANLT	DISPVSSLTKLQRLFFYNNKVSDVSSLANLT	human clinical case			2403	800	NO	Roche SM. Et al. BMC Microbiol 2012 12:1 304
OG-368	454 Inla	EU295409	SDISALSGLTSLQQLSFGNQVTDLKPLANLT	DISPVSSLTKLQRLFFYNNKVSDVSSLANLT	food product			2403	800	NO	Roche SM. Et al. BMC Microbiol 2012 12:1 304
OG-369	449 Inla	EU295408	SDISALSGLTNLQQLSFGNQVTDLKPLANLT	DISPVSSLTKLQRLFFYNNKVSDVSSLANLT	food product			2394	797	NO	Roche SM. Et al. BMC Microbiol 2012 12:1 304
OG-370	442 Inla	EU295407	SDISALSGLTSLQQLSFGNQVTDLKPLANLT	DISPVSSLTKLQRLFFYNNKVSDVSSLANLT	food product			2403	800	NO	Roche SM. Et al. BMC Microbiol 2012 12:1 304
OG-371	436 Inla	EU295406	SDISALSGLTSLQQLSFGNQVTDLKPLANLT	DISPVSSLTKLQRLFFYNNKVSDVSSLANLT	food product			2403	800	NO	Roche SM. Et al. BMC Microbiol 2012 12:1 304
OG-372	99011 Inla	EU295405	SDISALSGLTNLQQLSFGNQVTDLKPLANLT	DISPVSSLTKLQRLFFYNNKVSDVSSLANLT	animal isolate			2403	800	NO	Roche SM. Et al. BMC Microbiol 2012 12:1 304
OG-373	98066 Inla	EU295404	SDISALSGLTSLQQLSFGNQVTDLKPLANLT	DISPVSSLTKLQRLFFYNNKVSDVSSLANLT	feed product			2403	800	NO	Roche SM. Et al. BMC Microbiol 2012 12:1 304
OG-375	96102 Inla	EU295402	SDISALSGLTNLQQLSFGNQVTDLKPLANLT	DISPVSSLTKLQRLFFYNNKVSDVSSLANLT	animal clinical case			2403	800	NO	Roche SM. Et al. BMC Microbiol 2012 12:1 304
OG-376	97082 Inla	EU295401	SDISALSGLTSLQQLSFGNQVTDLKPLANLT	DISPVSSLTKLQRLFFYNNKVSDVSSLANLT	feed product			2403	800	NO	Roche SM. Et al. BMC Microbiol 2012 12:1 304
OG-377	96031 Inla	EU295400	SDISALSGLTSLQQLSFGNQVTDLKPLANLT	DISPVSSLTKLQRLFFYNNKVSDVSSLANLT	animal isolate			2403	800	NO	Roche SM. Et al. BMC Microbiol 2012 12:1 304
OG-378	96015 Inla	EU295399	SDISALSGLTSLQQLSFGNQVTDLKPLANLT	DISPVSSLTKLQRLFFYNNKVSDVSSLANLT	feed product			2403	800	NO	Roche SM. Et al. BMC Microbiol 2012 12:1 304
OG-379	H67	EU295398	SDISALSGLTSLQQLSFGNQVTDLKPLANLT	DISPVSSLTKLQRLFFYNNKVSDVSSLANLT	human clinical case			2403	800	NO	Roche SM. Et al. BMC Microbiol 2012 12:1 304
OG-380	H52	EU295397	SDISALSGLTNLQQLSFGNQVTDLKPLANLT	DISPVSSLTKLQRLFFYNNKVSDVSSLANLT	human clinical case			2403	800	NO	Roche SM. Et al. BMC Microbiol 2012 12:1 304
OG-381	H5	EU295396	SDISALSGLTSLQQLSFGNQVTDLKPLANLT	DISPVSSLTKLQRLFFYNNKVSDVSSLANLT	human clinical case			2403	800	NO	Roche SM. Et al. BMC Microbiol 2012 12:1 304
OG-382	H35	EU295395	SDISALSGLTSLQQLSFGNQVTDLKPLANLT	DISPVSSLTKLQRLFFYNNKVSDVSSLANLT	human clinical case			2402	576	YES	Roche SM. Et al. BMC Microbiol 2012 12:1 304
OG-383	H3	EU295394	SDISALSGLTNLQQLSFGNQVTDLKPLANLT	DISPVSSLTKLQRLFFYNNKVSDVSSLANLT	epidemic			2403	800	NO	Roche SM. Et al. BMC Microbiol 2012 12:1 304
OG-384	H27	EU295393	SDISALSGLTNLQQLSFGNQVTDLKPLANLT	DISPVSSLTKLQRLFFYNNKVSDVSSLASLT	human clinical case			2403	800	NO	Roche SM. Et al. BMC Microbiol 2012 12:1 304
OG-385	H20	EU295392	SDISALSGLTSLQQLSFGNQVTDLKPLANLT	DISPVSSLTKLQRLFFYNNKVSDVSSLANLT	human clinical case			2403	800	NO	Roche SM. Et al. BMC Microbiol 2012 12:1 304
OG-386	H16	EU295391	SDISALSGLTNLQQLSFGNQVTDLKPLANLT	DISPVSSLTKLQRLFFYNNKVSDVSSLANLT	human clinical case			2403	800	NO	Roche SM. Et al. BMC Microbiol 2012 12:1 304
OG-388	CR282	EU295389	SDISALSGLTNLQQLSFGNQVTDLKPLANLT	DISPVSSLTKLQRLFFYNNKVSDVSSLANLT	human clinical case			2403	800	NO	Roche SM. Et al. BMC Microbiol 2012 12:1 304
OG-389	ATCC 19116	EU295388	SDISALSGLTNLQQLSFGNQVTDLKPLANLT	DISPVSSLTKLQRLFFYNNKVSDVSSLANLT	animal isolate			2403	800	NO	Roche SM. Et al. BMC Microbiol 2012 12:1 304
OG-390	ATCC 19114	EU295387	SDISALSGLTNLQQLSFGNQVTDLKPLANLT	DISPVSSLTKLQRLFFYNNKVSDVSSLASLT	animal clinical case			2403	800	NO	Roche SM. Et al. BMC Microbiol 2012 12:1 304
OG-392	BO34	EU295385	SDISALSGLTSLQQLSFGNQVTDLKPLANLT	DISPVSSLTKLQRLFFYNNKVSDVSSLANLT	food product			2403	800	NO	Roche SM. Et al. BMC Microbiol 2012 12:1 304
OG-393	BO18	EU295384	SDISALSGLTSL*QLSFGNQVTDLKPLANLT	DISPVSSLTKLQRLFFYNNKVSDVSSLANLT	food product			2403	188	YES	Roche SM. Et al. BMC Microbiol 2012 12:1 304
OG-395	AF90	EU295382	SDISALSGLTSLQQLSFGNQVTDLKPLANLT	DISPVSSLTKLQRLFFYNNKVSDVSSLANLT	animal isolate			2403	800	NO	Roche SM. Et al. BMC Microbiol 2012 12:1 304
OG-396	AF40	EU295381	SDISALSGLTSLQQLSFGNQVTDLKPLANLT	DISPVSSLTKLQRLFFYNNKVSDVSSLANLT	food product			2403	800	NO	Roche SM. Et al. BMC Microbiol 2012 12:1 304
OG-398	AF30	EU295379	SDISALSGLTSLQQLSFGNQVTDLKPLANLT	DISPVSSLTKLQRLFFYNNKVSDVSSLANLT	food product			2403	684	YES	Roche SM. Et al. BMC Microbiol 2012 12:1 304
OG-399	AF28	EU295378	SDISALSGLTSLQQLSFGNQVTDLKPLANLT	DISPVSSLTKLQRLFFYNNKVSDVSSLANLT	food product			2403	800	NO	Roche SM. Et al. BMC Microbiol 2012 12:1 304
OG-400	AF160	EU295377	SDISALSGLTNLQQLSFGNQVTDLKPLANLT	DISPVSSLTKLQRLFFYNNKVSDVSSLANLT	food product			2403	800	NO	Roche SM. Et al. BMC Microbiol 2012 12:1 304
OG-402	AF12	EU295375	SDISALSGLTSLQQLSFGNQVTDLKPLANLT	DISPVSSLTKLQRLFFYNNKVSDVSSLANLT	food product			2403	800	NO	Roche SM. Et al. BMC Microbiol 2012 12:1 304
OG-406	AF10	EU295371	SDISALSGLTSLQQLSFGNQVTDLKPLANLT	DISPVSSLTKLQRLFFYNNKVSDVSSLANLT	food product			2403	76	YES	Roche SM. Et al. BMC Microbiol 2012 12:1 304
OG-407	A8	EU295370	SDISALSGLTNLQQLSFGNQVTDLKPLANLT	DISPVSSLTKLQRLFFYNNKVSDVSSLANLT	food product			2403	800	NO	Roche SM. Et al. BMC Microbiol 2012 12:1 304
OG-408	A3	EU295369	SDISALSGLTSLQQLSFGNQVTDLKPLANLT	DISPVSSLTKLQRLFFYNNKVSDVSSLANLT	food product			2403	538	YES	Roche SM. Et al. BMC Microbiol 2012 12:1 304
OG-409	A25	EU295368	SDISALSGLTSLQQLSFGNQVTDLKPLANLT	DISPVSSLTKLQRLFFYNNKVSDVSSLANLT	food product			2403	800	NO	Roche SM. Et al. BMC Microbiol 2012 12:1 304
OG-410	A24	EU295367	SDISALSGLTNLQQLFFGNQVTDLKPLANLT	DISPVSSLTKLQRLFFYNNKVSDVSSLANLT	food product			2403	800	NO	Roche SM. Et al. BMC Microbiol 2012 12:1 304
OG-411	A23	EU295366	**Y*CAFRFN*STAIIFW*SSDRFKTIS*FN	YKPSF*FNKASKIIFL**QGK*RKLTCELNQ	food product			2404	25	YES	Roche SM. Et al. BMC Microbiol 2012 12:1 304
OG-412	A13	EU295365	SDISALSGLTSLQQLSFGNQVTDLKPLANLT	DISPVSSLTKLQRLFFYNNKVSDVSSLANLT	food product			2394	797	NO	Roche SM. Et al. BMC Microbiol 2012 12:1 304
OG-413	NP 26	EU295364	SDISALSGLTSLQQLSFGNQVTDLKPLANLT	DISPVSSLTKLQRLFFYNNKVSDVSSLANLT	food product			2403	800	NO	Roche SM. Et al. BMC Microbiol 2012 12:1 304
OG-414	DPF234HG2	EU295363	**Y*CAFRFN*STAIIFW*SSDRFKTIS*FN	YKPSF*FNKASKIIFL**QGK*RKLTCELNQ	food product			2404	25	YES	Roche SM. Et al. BMC Microbiol 2012 12:1 304
OG-415	DSS1130BFA2	EU295362	**Y*CAFRFN*STAIIFW*SSDRFKTIS*FN	YKPSF*FNKASKIIFL**QGK*RKLTCELNQ	food product			2404	25	YES	Roche SM. Et al. BMC Microbiol 2012 12:1 304
OG-417	DSS794AA1	EU295360	**Y*CAFRFN*STAIIFW*SSDRFKTIS*FN	YKPSF*FNKASKIIFL**QGK*RKLTCELNQ	food product			2404	25	YES	Roche SM. Et al. BMC Microbiol 2012 12:1 304
OG-420	epid GB 38	EU295357	SDISALSGLTSLQQLSFGNQVTDLKPLANLT	DISPVSSLTKLQRLFFYNNKVSDVSSLANLT	epidemic			2403	800	NO	Roche SM. Et al. BMC Microbiol 2012 12:1 304
OG-421	epid Suisse 55	EU295356	SDISALSGLTSLQQLSFGNQVTDLKPLANLT	DISPVSSLTKLQRLFFYNNKVSDVSSLANLT	epidemic			2403	800	NO	Roche SM. Et al. BMC Microbiol 2012 12:1 304
OG-422	epid France 69	EU295355	SDISALSGLTSLQQLSFGNQVTDLKPLANLT	DISPVSSLTKLQRLFFYNNKVSDVSSLANLT	epidemic			2403	800	NO	Roche SM. Et al. BMC Microbiol 2012 12:1 304
OG-423	12-98 HLQ 5c Al	EU295354	VILVRFQV*LVYSNYLLVIK*QI*NH*LI*RH	I*AQFLV*QSFKDYFSIITR*VT*AHLRT*P	food product			2402	8	YES	Roche SM. Et al. BMC Microbiol 2012 12:1 304
OG-424	429	EU295353	SDISALSGLTNLQQLSFGNQVTDLKPLANLT	DISPVSSLTKLQRLFFYNNKVSDVSSLANLT	human clinical case			2403	800	NO	Roche SM. Et al. BMC Microbiol 2012 12:1 304
OG-425	423	EU295352	SDISALSGLTSLQQLSFGNQVTDLKPLANLT	DISPVSSLTKLQRLFFYNNKVSDVSSLANLT	human clinical case			2403	800	NO	Roche SM. Et al. BMC Microbiol 2012 12:1 304
OG-433	N2	EU295344	SDISALSGLTSLQQLSFGNQVTDLKPLANLT	DISPVSSLTKLQRLFFYNNKVSDVSSLANLT	animal clinical case			2403	800	NO	Roche SM. Et al. BMC Microbiol 2012 12:1 304
OG-434	3877	EU295343	SDISALSGLTSLQQLSFGNQVTDLKPLANLT	DISPVSSLTKLQRLFFYNNKVSDVSSLANLT	food product			2403	800	NO	Roche SM. Et al. BMC Microbiol 2012 12:1 304
OG-435	3876	EU295342	SDISALSGLTSLQQLSFGNQVTDLKPLANLT	DISPVSSLTKLQRLFFYNNKVSDVSSLANLT	food product			2403	800	NO	Roche SM. Et al. BMC Microbiol 2012 12:1 304
OG-436	09-98 HPR 50a Al1	EU295341	SDISALSGLTSLQQLSFGNQVTDLKPLANLT	DISPVSSLTKLQRLFFYNNKVSDVSSLANLT	food product			2394	797	NO	Roche SM. Et al. BMC Microbiol 2012 12:1 304
OG-437	99EB04LM	EU295340	SDISALSGLTSLQQLSFGNQVTDLKPLANLT	DISPVSSLTKLQRLFFYNNKVSDVSSLANLT	food product			2403	76	YES	Roche SM. Et al. BMC Microbiol 2012 12:1 304
OG-438	99EB24LM	EU295339	SDISALSGLTSLQQLSFGNQVTDLKPLANLT	DISPVSSLTKLQRLFFYNNKVSDVSSLANLT	food product			2403	76	YES	Roche SM. Et al. BMC Microbiol 2012 12:1 304
OG-440	ATCC 19115	EU295337	SDISALSGLTSLQQLSFGNQVTDLKPLANLT	DISPVSSLTKLQRLFFYNNKVSDVSSLANLT	human clinical case			2403	800	NO	Roche SM. Et al. BMC Microbiol 2012 12:1 304
OG-441	Scott A	GU735675	SDISALSGLTSLQQLSFGNQVTDLKPLANLT	DISPVSSLTKLQRLFFYNNKVSDVSSLANLT	Human clinical isolate	blood		2403	800	NO	Holch A. et al. Appl Environ Microbiol 2010 76:10 3391-3397
OG-442	La22	GU735674	SDISALSGLTSLQQLSFGNQVTDLKPLANLT	DISPVSSLTKLQRLFFYNNKVSDVSSLANLT	cold smoked salmon			2403	800	NO	Holch A. et al. Appl Environ Microbiol 2010 76:10 3391-3397
OG-443	4810-98	GU735673	SDISALSGLTSLQQLSFGNQVTDLKPLANLT	DISPVSSLTKLQRLFFYNNKVSDVSSLANLT	maternofetal fluid			2394	797	NO	Holch A. et al. Appl Environ Microbiol 2010 76:10 3391-3397
OG-444	3495-04	GU735672	SDISALSGLTNLQQLSFGNQVTDLKPLANLT	DISPVSSLTKLQRLFFYNNKVSDVSSLANLT	maternofetal fluid			2403	800	NO	Holch A. et al. Appl Environ Microbiol 2010 76:10 3391-3397
OG-445	3272-03	GU735671	SDISALSGLTSLQQLSFGNQVTDLKPLANLT	DISPVSSLTKLQRLFFYNNKVSDVSSLANLT	maternofetal fluid			2403	800	NO	Holch A. et al. Appl Environ Microbiol 2010 76:10 3391-3397
OG-446	3849-97	GU735670	SDISALSGLTSLQQLSFGNQVTDLKPLANLT	DISPVSSLTKLQRLFFYNNKVSDVSSLANLT	maternofetal fluid			2403	800	NO	Holch A. et al. Appl Environ Microbiol 2010 76:10 3391-3397
OG-447	4446	GU735669	SDISALSGLTSLQQLSFGNQVTDLKPLANLT	DISPVSSLTKLQRLFFYNNKVSDVSSLANLT	Human clinical isolate	blood		2403	800	NO	Holch A. et al. Appl Environ Microbiol 2010 76:10 3391-3397
OG-448	7418	GU735668	SDISALSGLTNLQQLSFGNQVTDLKPLANLT	DISPVSSLTKLQRLFFYNNKVSDVSSLANLT	spreadable sausage			2403	800	NO	Holch A. et al. Appl Environ Microbiol 2010 76:10 3391-3397
OG-449	12443	GU735667	SDISALSGLISLQQLSFGNQVTDLKPLANLT	DISPVSSLTKLQRLFFYNNKVSDVSSLANLT	maternofetal fluid	monkey		2403	800	NO	Holch A. et al. Appl Environ Microbiol 2010 76:10 3391-3397
OG-450	VIMVG067	EU408855	SDISALSGLTNLQQLSFGNQVTDLKPLANLT	partial sequence, area not available	pectinidae sp.			648	216	UNK	Ermolaeva SA. Et al. unpublished
OG-451	VIMVF870	EU408854	SDISALSGLTSLQQLSFGNQVTDLKPLANLT	partial sequence, area not available	food			648	216	UNK	Ermolaeva SA. Et al. unpublished
OG-452	VIMVF138	EU408853	SDISALSGLTSLQQLSFGNQVTDLKPLANLT	partial sequence, area not available	food			648	216	UNK	Ermolaeva SA. Et al. unpublished
OG-453	VIMVF110	EU408852	SDISALSGLTSLQQLSFGNQVTDLKPLANLT	partial sequence, area not available	food			648	216	UNK	Ermolaeva SA. Et al. unpublished
OG-454	VIMVF067	EU408851	SDISALSGLTSLQQLSFGNQVTDLKPLANLT	partial sequence, area not available	food			648	216	UNK	Ermolaeva SA. Et al. unpublished
OG-455	VIMVF047	EU408850	SDISALSGLTSLQQLSFGNQVTDLKPLANLT	partial sequence, area not available	food			648	216	UNK	Ermolaeva SA. Et al. unpublished
OG-456	VIMVW048	EU408849	SDISALSGLTNLQQLSFGNQVTDLKPLANLT	partial sequence, area not available	not given			648	216	UNK	Ermolaeva SA. Et al. unpublished
OG-459	VIMPM250	EU408846	SDISALSGLTNLQQLSFGNQVTDLKPLANLT	partial sequence, area not available	artic fox			648	216	UNK	Ermolaeva SA. Et al. unpublished
OG-460	VIMPM061	EU408845	SDISALSGLTSLQQLSFGNQVTDLKPLANLT	partial sequence, area not available	wild boar			648	216	UNK	Ermolaeva SA. Et al. unpublished
OG-461	VIMVG098	EU408844	SDISALSGLTNLQQLSFGNQVTDLKPLANLT	partial sequence, area not available	pectinidae sp.			648	216	UNK	Ermolaeva SA. Et al. unpublished
OG-462	VIMVG108	EU408843	SDISALSGLTNLQQLSFGNQVTDLKPLANLT	partial sequence, area not available	starfish			648	216	UNK	Ermolaeva SA. Et al. unpublished
OG-463	VIMVG106	EU408842	SDISALSGLTNLQQLSFGNQVTDLKPLANLT	partial sequence, area not available	starfish			648	216	UNK	Ermolaeva SA. Et al. unpublished
OG-464	VIMVG104	EU408841	SDISALSGLTNLQQLSFGNQVTDLKPLANLT	partial sequence, area not available	starfish			648	216	UNK	Ermolaeva SA. Et al. unpublished
OG-465	VIMVG102	EU408840	SDISALSGLTNLQQLSFGNQVTDLKPLANLT	partial sequence, area not available	sea urchin			648	216	UNK	Ermolaeva SA. Et al. unpublished
OG-466	VIMVG100	EU408839	SDISALSGLTNLQQLSFGNQVTDLKPLANLT	partial sequence, area not available	pleuronectes sp.			648	216	UNK	Ermolaeva SA. Et al. unpublished
OG-467	VIMVG077	EU408838	SDISALSGLTNLQQLSFGNQVTDLKPLANLT	partial sequence, area not available	pectinidae sp.			648	216	UNK	Ermolaeva SA. Et al. unpublished
OG-468	VIMVG065	EU408837	SDISALSGLTNLQQLSFGNQVTDLKPLANLT	partial sequence, area not available	pectinidae sp.			648	216	UNK	Ermolaeva SA. Et al. unpublished
OG-469	VIMVG064	EU408836	SDISALSGLTNLQQLSFGNQVTDLKPLANLT	partial sequence, area not available	pectinidae sp.			648	216	UNK	Ermolaeva SA. Et al. unpublished
OG-470	VIMVG062	EU408835	SDISALSGLTNLQQLSFGNQVTDLKPLANLT	partial sequence, area not available	pectinidae sp.			648	216	UNK	Ermolaeva SA. Et al. unpublished
OG-471	VIMVG061	EU408834	SDISALSGLTNLQQLSFGNQVTDLKPLANLT	partial sequence, area not available	pectinidae sp.			648	216	UNK	Ermolaeva SA. Et al. unpublished
OG-472	VIMVG047	EU408833	SDISALSGLTSLQQLSFGNQVTDLKPLANLT	partial sequence, area not available	pectinidae sp.			648	216	UNK	Ermolaeva SA. Et al. unpublished
OG-473	VIMPR052	EU408832	SDISALSGLTNLQQLSFGNQVTDLKPLANLT	partial sequence, area not available	guinea pig			648	216	UNK	Ermolaeva SA. Et al. unpublished
OG-474	VIMPR097	EU408831	SDISALSGLTSLQQLSFGNQVTDLKPLANLT	partial sequence, area not available	rabbit			648	216	UNK	Ermolaeva SA. Et al. unpublished
OG-475	VIMPR422	EU408830	SDISALSGLTNLQQLSFGNQVTDLKPLANLT	partial sequence, area not available	Apodemus agrarius			648	216	UNK	Ermolaeva SA. Et al. unpublished
OG-476	VIMPR040	EU408829	SDISALSGLTSLQQLSFGNQVTDLKPLANLT	partial sequence, area not available	chinchilla			648	216	UNK	Ermolaeva SA. Et al. unpublished
OG-477	VIMPR134	EU408828	SDISALSGLTNLQQLSFGNQVTDLKPLANLT	partial sequence, area not available	Microtus arvalis			648	216	UNK	Ermolaeva SA. Et al. unpublished
OG-478	VIMPR212	EU408827	SDISALSGLTNLQQLSFGNQVTDLKPLANLT	partial sequence, area not available	chinchilla			648	216	UNK	Ermolaeva SA. Et al. unpublished
OG-479	VIMPR750	EU408826	SDISALSGLTSLQQLSFGNQVTDLKPLANLT	partial sequence, area not available	Myodes glareolus			648	216	UNK	Ermolaeva SA. Et al. unpublished
OG-480	VIMCR474	EU408825	SDISALSGLTSLQQLSFGNQVTDLKPLANLT	partial sequence, area not available	Apodemus agrarius			648	216	UNK	Ermolaeva SA. Et al. unpublished
OG-481	VIMUR211	EU408824	SDISALSGLTSLQQLSFGNQVTDLKPLANLT	partial sequence, area not available	Rattus rattus			648	216	UNK	Ermolaeva SA. Et al. unpublished
OG-482	VIMVR092	EU408823	SDISALSGLTSLQQLSFGNQVTDLKPLANLT	partial sequence, area not available	Apodemus peninsulae			648	216	UNK	Ermolaeva SA. Et al. unpublished
OG-483	VIMVR090	EU408822	SDISALSGLTSLQQLSFGNQVTDLKPLANLT	partial sequence, area not available	Apodemus agrarius			648	216	UNK	Ermolaeva SA. Et al. unpublished
OG-484	VIMVR088	EU408821	SDISALSGLTSLQQLSFGNQVTDLKPLANLT	partial sequence, area not available	Apodemus agrarius			648	216	UNK	Ermolaeva SA. Et al. unpublished
OG-485	VIMVR087	EU408820	SDISALSGLTSLQQLSFGNQVTDLKPLANLT	partial sequence, area not available	Clethrionomys rufocanus			648	216	UNK	Ermolaeva SA. Et al. unpublished
OG-486	VIMVR084	EU408819	SDISALSGLTSLQQLSFGNQVTDLKPLANLT	partial sequence, area not available	Apodemus agrarius			648	216	UNK	Ermolaeva SA. Et al. unpublished
OG-487	VIMVR082	EU408818	SDISALSGLTSLQQLSFGNQVTDLKPLANLT	partial sequence, area not available	Apodemus agrarius			648	216	UNK	Ermolaeva SA. Et al. unpublished
OG-488	VIMVR081	EU408817	SDISALSGLTSLQQLSFGNQVTDLKPLANLT	partial sequence, area not available	Clethrionomys rufocanus			648	216	UNK	Ermolaeva SA. Et al. unpublished
OG-489	VIMVR062	EU408816	SDISALSGLTNLQQLSFGNQVTDLKPLANLT	partial sequence, area not available	Clethrionomys rufocanus			648	216	UNK	Ermolaeva SA. Et al. unpublished
OG-490	VIMPH078	EU408815	SDISALSGLTSLQQLSFGNQVTDLKPLANLT	partial sequence, area not available	Homo sapiens carrier			648	216	UNK	Ermolaeva SA. Et al. unpublished
OG-491	VIMPH198	EU408814	SDISALSGLTNLQQLSFGNQVTDLKPLANLT	partial sequence, area not available	Homo sapiens carrier			648	216	UNK	Ermolaeva SA. Et al. unpublished
OG-492	VIMPHk23	EU408813	SDISALSGLTSLQQLSFGNQVTDLKPLANLT	partial sequence, area not available	Homo sapiens carrier			648	216	UNK	Ermolaeva SA. Et al. unpublished
OG-493	VIMPH007	EU408812	SDISALSGLTSLQQLSFGNQVTDLKPLANLT	partial sequence, area not available	Homo sapiens carrier			648	216	UNK	Ermolaeva SA. Et al. unpublished
OG-494	VIMPH006	EU408811	SDISALSGLTNLQQLSFGNQVTDLKPLANLT	partial sequence, area not available	Homo sapiens carrier			648	216	UNK	Ermolaeva SA. Et al. unpublished
OG-495	VIMPH005	EU408810	SDISALSGLTSLQQLSFGNQVTDLKPLANLT	partial sequence, area not available	Homo sapiens carrier			648	216	UNK	Ermolaeva SA. Et al. unpublished
OG-496	VIMVH234	EU408809	SDISALSGLTNLQQLSFGNQVTDLKPLANLT	partial sequence, area not available	Homo sapiens carrier			648	216	UNK	Ermolaeva SA. Et al. unpublished
OG-497	VIMVH071	EU408808	SDISALSGLTNLQQLSFGNQVTDLKPLANLT	partial sequence, area not available	Homo sapiens carrier			648	216	UNK	Ermolaeva SA. Et al. unpublished
OG-498	VIMVH333	EU408807	SDISALSGLTSLQQLSFGNQVTDLKPLANLT	partial sequence, area not available	Homo sapiens carrier			648	216	UNK	Ermolaeva SA. Et al. unpublished
OG-499	VIMVH325	EU408806	SDISALSGLTSLQQLSFGNQVTDLKPLANLT	partial sequence, area not available	Homo sapiens carrier			648	216	UNK	Ermolaeva SA. Et al. unpublished
OG-500	VIMPA003	EU408805	SDISALSGLTNLQQLSFGNQVTDLKPLANLT	partial sequence, area not available	Homo sapiens	clinical sample		648	216	UNK	Ermolaeva SA. Et al. unpublished
OG-501	VIMPA064	EU408804	SDISALSGLTNLQQLSFGNQVTDLKPLANLT	partial sequence, area not available	Homo sapiens	clinical sample		648	216	UNK	Ermolaeva SA. Et al. unpublished
OG-502	VIMHA633	EU408803	SDISALSGLTSLQQLSFGNQVTDLKPLANLT	partial sequence, area not available	Homo sapiens	clinical sample		648	216	UNK	Ermolaeva SA. Et al. unpublished
OG-503	VIMHA012	EU408802	SDISALSGLTSLQQLSFGNQVTDLKPLANLT	partial sequence, area not available	Homo sapiens	clinical sample		648	216	UNK	Ermolaeva SA. Et al. unpublished
OG-504	VIMHA038	EU408801	SDISALSGLTSLQQLSFGNQVTDLKPLANLT	partial sequence, area not available	Homo sapiens	clinical sample		648	216	UNK	Ermolaeva SA. Et al. unpublished
OG-505	VIMHA036	EU408800	SDISALSGLTSLQQLSFGNQVTDLKPLANLT	partial sequence, area not available	Homo sapiens	clinical sample		648	216	UNK	Ermolaeva SA. Et al. unpublished
OG-506	VIMHA034	EU408799	SDISALSGLTSLQQLSFGNQVTDLKPLANL	partial sequence, area not available	Homo sapiens	clinical sample		648	216	UNK	Ermolaeva SA. Et al. unpublished
OG-507	VIMHA017	EU408798	SDISALSGLTSLQQLSFGNQVTDLKPLANLT	partial sequence, area not available	Homo sapiens	clinical sample		648	216	UNK	Ermolaeva SA. Et al. unpublished
OG-508	VIMHA015	EU408797	SDISALSGLTSLQQLSFGNQVTDLKPLANLT	partial sequence, area not available	Homo sapiens	clinical sample		648	216	UNK	Ermolaeva SA. Et al. unpublished
OG-509	VIMHA011	EU408796	SDISALSGLTSLQQLSFGNQVTDLKPLANLT	partial sequence, area not available	Homo sapiens	clinical sample		648	216	UNK	Ermolaeva SA. Et al. unpublished
OG-510	VIMHA010	EU408795	SDISALSGLTSLQQLSFGNQVTDLKPLANLT	partial sequence, area not available	Homo sapiens	clinical sample		648	216	UNK	Ermolaeva SA. Et al. unpublished
OG-511	VIMHA009	EU408794	SDISALSGLTSLQQLSFGNQVTDLKPLANLT	partial sequence, area not available	Homo sapiens	clinical sample		648	216	UNK	Ermolaeva SA. Et al. unpublished
OG-512	VIMHA008	EU408793	SDISALSGLTSLQQLSFGNQVTDLKPLANLT	partial sequence, area not available	Homo sapiens	clinical sample		648	216	UNK	Ermolaeva SA. Et al. unpublished
OG-513	VIMHA007	EU408792	SDISALSGLTSLQQLSFGNQVTDLKPLANLT	partial sequence, area not available	Homo sapiens	clinical sample		648	216	UNK	Ermolaeva SA. Et al. unpublished
OG-514	VIMHA006	EU408791	SDISALSGLTSLQQLSFGNQVTDLKPLANLT	partial sequence, area not available	Homo sapiens	clinical sample		648	216	UNK	Ermolaeva SA. Et al. unpublished
OG-515	VIMHA005	EU408790	SDISALSGLTSLQQLSFGNQVTDLKPLANLT	partial sequence, area not available	Homo sapiens	clinical sample		648	216	UNK	Ermolaeva SA. Et al. unpublished
OG-516	VIMHA004	EU408789	SDISALSGLTSLQQLSFGNQVTDLKPLANLT	partial sequence, area not available	Homo sapiens	clinical sample		648	216	UNK	Ermolaeva SA. Et al. unpublished
OG-517	FSLR2142	DQ347777	SDISALSGLTSLQQLSFGNQVTDLKPLANLT	DISPVSSLTKLQRLFFYNNKVSDVSSLANLT	food			2382	794	NO	Tsai Y. et al. unpublished
OG-518	FSLR2128	DQ347776	SDISALSGLTNLQQLSFGNQVTDLKPLANLT	DISPVSSLTKLQRLFFYNNKVSDVSSLANLT	food			2373	781	NO	Tsai Y. et al. unpublished
OG-519	FSLM1001	DQ347775	SDISALSGLTSLQQLSFGNQVTDLKPLANLT	DISPVSSLTKLQRLFFYNNKVSDVSSLANLT	animal			2382	794	NO	Tsai Y. et al. unpublished
OG-520	FSLJ2074	DQ347774	SDISALSGLTSLQQLSFGNQVTDLKPLANLT	DISPVSNLTKLQRLFFYNNKVSDVSSLANLT	animal			2382	794	NO	Tsai Y. et al. unpublished
OG-521	FSLJ2071	DQ347773	SDISALSGLTNLQQLSFGNQVTDLKPLANLT	DISPVSSLTKLQRLFFYNNKVSDVSSLANLT	animal			2382	794	NO	Tsai Y. et al. unpublished
OG-522	FSLJ1208	DQ347772	SDISALSGLTSLQQLSFGNQVTDLKPLANLT	DISPVSSLTKLQRLFFYNNKVSDVSSLANLT	animal			2382	794	NO	Tsai Y. et al. unpublished
OG-523	FSLJ1168	DQ347771	SDISALSGLTNLQQLSFGNQVTDLKPLANLT	DISPVSSLTKLQRLFFYNNKVSDVSSLANLT	human			2382	794	NO	Tsai Y. et al. unpublished
OG-524	FSLF2501	DQ347770	SDISALSGLTNLQQLSFGNQVTDLKPLANLT	DISPVSSLTKLQRLFFYNNKVSDVSSLANLT	human			2373	791	NO	Tsai Y. et al. unpublished
OG-525	FSLF2318	DQ347769	SDISALSGLTNLQQLSFGNQVTDLKPLANLT	DISPVSSLTKLQRLFFYNNKVSDVSSLANLT	animal			2382	794	NO	Tsai Y. et al. unpublished
OG-526	FSLF2270	DQ347768	SDISVLSGLTSLQQLSFGNQVTDLKPLANLT	DISPVSSLTKLQRLFFYNNKVSDVSSLANLT	human			2373	791	NO	Tsai Y. et al. unpublished
OG-527	FSLF2086	DQ347767	SDISALSGLTSLQQLSFGNQVTDLKPLANLT	DISPVSSLTKLQRLFFYNNKVSDVSSLANLT	human			2382	794	NO	Tsai Y. et al. unpublished
OG-528	FSLF2695	DQ347766	SDISALSGLTNLQQLSFGNQVTDLKPLANLT	DISPVSSLTKLQRLFFYNNKVSDVSSLANLT	human			2382	794	NO	Tsai Y. et al. unpublished
OG-529	LI0521	EF409978	SDISALSGLTSLQQLSFGNQVTDLKPLANLT	DISPVSSLTKLQRLFFYNNKVSDVSSLANLT	rabbit			3195	800	NO	Yu WL. Et al. J Med Microbiol 2007 56:7 888-895
OG-530	FSL F6-684	KN050647	SDISALSGLTNLQQLSFGNQVTDLKPLANLT	DISPVSSLTKLQRLFFYNNKVSDVSSLANLT	genomic DNA			2852103	800	NO	Bishop-Lilly KA. Et al. Bioscience, Los Alamos National Lab 2014
OG-531	strain 6	DQ992012	partial sequence, area not available	DISPVSSLTKLQRLFFYNNKVSDVSSLANLT	food			607	202	UNK	Jiang L. et al. Int J Food Microbiol 2008 121:1 53-59
OG-532	strain p8	DQ992011	partial sequence, area not available	DISPVSSLTKLQRLFFYNNKVSDVSSLANLT	food			607	202	UNK	Jiang L. et al. Int J Food Microbiol 2008 121:1 53-59
OG-533	strain p6	DQ992010	partial sequence, area not available	DISPVSSLTKLQRLFFYNNKVSDVSSLANLT	food			607	202	UNK	Jiang L. et al. Int J Food Microbiol 2008 121:1 53-59
OG-534	strain p3	DQ992009	partial sequence, area not available	DISPVSSLTKLQRLFFYNNKVSDVSSLANLT	food			607	202	UNK	Jiang L. et al. Int J Food Microbiol 2008 121:1 53-59
OG-535	strain NB001	DQ992008	partial sequence, area not available	DISPVSSLTKLQRLFFYNNKVSDVSSLANLT	food			607	202	UNK	Jiang L. et al. Int J Food Microbiol 2008 121:1 53-59
OG-536	strain 29	DQ992007	partial sequence, area not available	DISPVSSLTKLQRLFFYNNKVSDVSSLANLT	food			607	202	UNK	Jiang L. et al. Int J Food Microbiol 2008 121:1 53-59
OG-537	strain 28	DQ992006	partial sequence, area not available	DISPVSSLTKLQRLFFYNNKVSDVSSLANLT	food			607	202	UNK	Jiang L. et al. Int J Food Microbiol 2008 121:1 53-59
OG-538	strain HJ	DQ992005	partial sequence, area not available	DISPVSSLTKLQRLFFYNNKVSDVSSLANLT	food			607	202	UNK	Jiang L. et al. Int J Food Microbiol 2008 121:1 53-59
OG-539	strain 690	DQ992004	partial sequence, area not available	DISPVSSLTKLQRLFFYNNKVSDVSSLANLT	food			607	202	UNK	Jiang L. et al. Int J Food Microbiol 2008 121:1 53-59
OG-540	strain 0194	DQ992003	partial sequence, area not available	DISPVSSLTKLQRLFFYNNKVSDVSSLANLT	food			607	202	UNK	Jiang L. et al. Int J Food Microbiol 2008 121:1 53-59
OG-541	strain 12	DQ992001	partial sequence, area not available	DISPVSSLTKLQRLFFYNNKVSDVSSLANLT	food			607	202	UNK	Jiang L. et al. Int J Food Microbiol 2008 121:1 53-59
OG-542	strain 33	DQ992000	partial sequence, area not available	DISPVSSLTKLQRLFFYNNKVSDVSSLANLT	food			607	202	UNK	Jiang L. et al. Int J Food Microbiol 2008 121:1 53-59
OG-543	strain 01181	DQ991998	partial sequence, area not available	DISPVSSLTKLQRLFFYNNKVSDVSSLANLT	food			607	202	UNK	Jiang L. et al. Int J Food Microbiol 2008 121:1 53-59
OG-544	strain 1057	DQ991997	partial sequence, area not available	DISPVSSLTKLQRLFFYNNKVSDVSSLANLT	food			607	202	UNK	Jiang L. et al. Int J Food Microbiol 2008 121:1 53-59
OG-545	strain 1056	DQ991996	partial sequence, area not available	DISPVSSLTKLQRLFFYNNKVSDVSSLANLT	food			607	202	UNK	Jiang L. et al. Int J Food Microbiol 2008 121:1 53-59
OG-546	strain 681	DQ991995	partial sequence, area not available	DISPVSSLTKLQRLFFYNNKVSDVSSLANLT	food			607	202	UNK	Jiang L. et al. Int J Food Microbiol 2008 121:1 53-59
OG-547	strain 320	DQ991994	partial sequence, area not available	DISPVSSLTKLQRLFFYNNKVSDVSSLANLT	food			607	202	UNK	Jiang L. et al. Int J Food Microbiol 2008 121:1 53-59
OG-548	10403S	DQ132795	SDISALSGLTNLQQLSFGNQVTDLKPLANLT	DISPVSSLTKLQRLFFYNNKVSDVSSLANLT	human skin lesion			2403	800	NO	Jiang LL. Et al. Acta biochim Biophys Sin 2006 38:4 262-270
OG-549	H4	DQ132794	SDISALSGLTNLQQLSFGNQVTDLKPLANLT	DISPVSSLTKLQRLFFYNNKVSDVSSLASLT	cow's milk			2403	800	NO	Jiang LL. Et al. Acta biochim Biophys Sin 2006 38:4 262-270
OG-550	NWI	HQ703563	SDISALSGLTSLQQLSFGNQVTDLKPLANLT	DISPVSSLTKLQRLFFYNNKVSDVSSLANLT	cardiac pseudotumor			2403	800	NO	Alonzo F. et al. J Med Microbiol 2011 60:4 423-434
OG-551	J5043	HQ703562	SDISALSGLTSLQQLSFGNQVTDLKPLANLT	DISPVSSLTKLQRLFFYNNKVSDVSSLANLT	blood			2403	800	NO	Alonzo F. et al. J Med Microbiol 2011 60:4 423-434
OG-552	J4901	HQ703561	SDISALSGLTSLQQLSFGNQVTDLKPLANLT	DISPVSSLTKLQRLFFYNNKVSDVSSLANLT	heart tissue			2403	800	NO	Alonzo F. et al. J Med Microbiol 2011 60:4 423-434
OG-553	J4403	HQ703560	SDISALSGLTNLQQLSFGNQVTDLKPLANLT	DISPVSSLTKLQRLFFYNNKVSDVSSLANLT	pericardial fluid			2403	800	NO	Alonzo F. et al. J Med Microbiol 2011 60:4 423-434
OG-554	07PF0776	HQ703559	SDISALSGLTNLQQLSFGNQVTDLKPLANLT	DISPVSSLTKLQRLFFYNNKVSDVSSLANLT	cardiac interventricular septal			2403	800	NO	Alonzo F. et al. J Med Microbiol 2011 60:4 423-434
OG-555	OIS	HQ703557	SDISALSGLTNLQQLSFGNQVTDLKPLANLT	DISPVSSLTKLQRLFFYNNKVSDVSSLANLT	brie cheese			2403	800	NO	Alonzo F. et al. J Med Microbiol 2011 60:4 423-434
OG-556	F2379	HQ703556	SDISALSGLTSLQQLSFGNQVTDLKPLANLT	DISPVSSLTKLQRLFFYNNKVSDVSSLANLT	jalisco cheese			2403	800	NO	Alonzo F. et al. J Med Microbiol 2011 60:4 423-434
OG-557	66-5-1	AB522794	SDISALSGLTSLQQLSFGNQVTDLKPLANLT	DISPVSSLTKLQRLFFYNNKVSDVSSLANLT	raw RTE seafood			2403	800	NO	Miya S. et al. Appl Environ Microbiol 2010 76:10 3383-3386
OG-558	64-13-1	AB522793	SDISALSGLTNLQQLSFGNQVTDLKPLANLT	DISPVSSLTKLQRLFFYNNKVSDVSSLANLT	raw RTE seafood			2403	800	NO	Miya S. et al. Appl Environ Microbiol 2010 76:10 3383-3386
OG-559	60-7-1	AB522792	SDISALSGLTSLQQLSFGNQVTDLKPLANLT	DISPVSSLTKLQRLFFYNNKVSDVSSLANLT	raw RTE seafood			2403	800	NO	Miya S. et al. Appl Environ Microbiol 2010 76:10 3383-3386
OG-560	60-3-1	AB522791	SDISALSGLTSLQQLSFGNQVTDLKPLANLT	DISPVSSLTKLQRLFFYNNKVSDVSSLANLT	raw RTE seafood			2403	800	NO	Miya S. et al. Appl Environ Microbiol 2010 76:10 3383-3386
OG-561	55-8-1	AB522790	SDISALSGLTSLQQLSFGNQVTDLKPLANLT	DISPVSSLTKLQRLFFYNNKVSDVSSLANLT	raw RTE seafood			2403	800	NO	Miya S. et al. Appl Environ Microbiol 2010 76:10 3383-3386
OG-562	55-4-3	AB522789	SDISALSGLTSLQQLSFGNQVTDLKPLANLT	DISPVSSLTKLQRLFFYNNKVSDVSSLANLT	raw RTE seafood			2403	800	NO	Miya S. et al. Appl Environ Microbiol 2010 76:10 3383-3386
OG-563	55-2-1	AB522788	SDISALSGLTSLQQLSFGNQVTDLKPLANLT	DISPVSSLTKLQRLFFYNNKVSDVSSLANLT	raw RTE seafood			2403	800	NO	Miya S. et al. Appl Environ Microbiol 2010 76:10 3383-3386
OG-564	54-7-1	AB522787	SDISALSGLTSLQQLSFGNQVTDLKPLANLT	DISPVSSLTKLQRLFFYNNKVSDVSSLANLT	raw RTE seafood			2403	800	NO	Miya S. et al. Appl Environ Microbiol 2010 76:10 3383-3386
OG-565	52-15-3	AB522786	SDISALSGLTNLQQLSFGNQVTDLKPLANLT	DISPVSSLTKLQRLFFYNNKVSDVSSLANLT	raw RTE seafood			2403	800	NO	Miya S. et al. Appl Environ Microbiol 2010 76:10 3383-3386
OG-566	52-15-1	AB522785	SDISALSGLTNLQQLSFGNQVTDLKPLANLT	DISPVSSLTKLQRLFFYNNKVSDVSSLANLT	raw RTE seafood			2403	800	NO	Miya S. et al. Appl Environ Microbiol 2010 76:10 3383-3386
OG-567	51-9-1	AB522784	SDISALSGLTSLQQLSFGNQVTDLKPLANLT	DISPVSSLTKLQRLFFYNNKVSDVSSLANLT	raw RTE seafood			2403	800	NO	Miya S. et al. Appl Environ Microbiol 2010 76:10 3383-3386
OG-581	R10	EF558943	SDISALSGLTSL*QLSFGNQVTDLKPLANLT	DISPVSSLTKLQRLFFYNNKVSDVSSLANLT	raw chicken meat	retail		2369	789	YES	Lopez V. et al. J Food Prot 2013 76:1 129-132
OG-582	R8	EF558941	SDISALSGLTSLQQLSFGNQVTDLKPLANLT	DISPVSSLTKLQRLFFYNNKVSDVSSLANLT	raw chicken meat	retail		2368	788	NO	Lopez V. et al. J Food Prot 2013 76:1 129-132
OG-583	R1	EF558934	SDISALSGLTSLQQLSFGNQVTDLKPLANLT	DISPVSSLTKLQRLFFYNNKVSDVSSLANLT	raw chicken meat	retail		2369	789	YES	Lopez V. et al. J Food Prot 2013 76:1 129-132
OG-584	R6	EF558939	SDISALSGLTSLQQLSFGNQVTDLKPLANLT	DISPVSSLTKLQRLFFYNNKVSDVSSLANLT	raw chicken meat	retail		2245	748	YES	Lopez V. et al. J Food Prot 2013 76:1 129-132
OG-585	R5	EF558938	SDISALSGLTSLQQLSFGNQVTDLKPLANLT	DISPVSSLTKLQRLFFYNNKVSDVSSLANLT	raw chicken meat	retail		2245	748	YES	Lopez V. et al. J Food Prot 2013 76:1 129-132
OG-586	R4	EF558937	SDISALSGLTSLQQLSFGNQVTDLKPLANLT	DISPVSSLTKLQRLFFYNNKVSDVSSLANLT	raw chicken meat	retail		2187	729	YES	Lopez V. et al. J Food Prot 2013 76:1 129-132
OG-587	R3	EF228936	SDISALSGLTSLQQLSFGNQVTDLKPLANLT	DISPVSSLTKLQRLFFYNNKVSDVSSLANLT	raw chicken meat	retail		2437	812	YES	Lopez V. et al. J Food Prot 2013 76:1 129-132
OG-594	L3102	KJ129607	SDISALSGLTSLQQLSFGNQVTDLKPLANLT	DISPVSSLTKLQRLFFYNNKVSDVSSLANLT	Homo sapiens	newborn		2514	325	YES	Gelbicova T. et al. unpublished 2014
OG-646	S10.1	HQ111542	SDISALSGLTSLQQLSFGNQVTDLKPLANLT	DISPVSSLTKLQRLFFYNNKVSDVSSLANLT	pig slaughterhouse and processing	products and environment		2402	491	YES	Ortiz S. et al. Food Microbiol 2014 39 81-88
OG-647	S16	HQ111550	SDISALSGLTSL*QLSFGNQVTDLKPLANLT	DISPVSSLTKLQRLFFYNNKVSDVSSLANLT	pig slaughterhouse and processing	raw products		2473	188	YES	Ortiz S. et al. Food Microbiol 2014 39 81-88
OG-648	S13	HQ111547	SDISALSGLTNLQQLSFGNQVTDLKPLANLT	DISPVSSLTKLQRLFFYNNKVSDVSSLANLT	pig slaughterhouse and processing	raw products		2462	806	YES	Ortiz S. et al. Food Microbiol 2014 39 81-88
OG-650	S12	HQ111545	SDISALSGLTSLQQLSFGNQVTDLKPLANLT	DISPVSSLTKLQRLFFYNNKVSDVSSLANLT	pig slaughterhouse and processing	products, environment and carcasses		2402	576	YES	Ortiz S. et al. Food Microbiol 2014 39 81-88
OG-651	S10.2	HQ111543	SDISALSGLTSLQQLSFGNQVTDLKPLANLT	DISPVSSLTKLQRLFFYNNKVSDVSSLANLT	pig slaughterhouse and processing	carcasses		2156	491	YES	Ortiz S. et al. Food Microbiol 2014 39 81-88
OG-652	S8	HQ111540	SDISALSGLTSLQQLSFGNQVTDLKPLANLT	DISPVSSLTKLQRLFFYNNKVSDVSSLANLT	pig slaughterhouse and processing	raw products		2404	684	YES	Ortiz S. et al. Food Microbiol 2014 39 81-88
OG-654	S5	HQ111534	SDISALSGLTSLQQLSFGNQVTDLKPLANLT	DISPVSSLTKLQRLFFYNNKVSDVSSLANLT	pig slaughterhouse and processing	products, environment and carcasses		2403	576	YES	Ortiz S. et al. Food Microbiol 2014 39 81-88
OG-655	S4.1	HQ111530	SDISALSGLTNLQQLSFGNQVTDLKPLANLT	DISPVSSLTKLQRLFFYNNKVSDVSSLANLT	pig slaughterhouse and processing	products, environment and carcasses		2410	794	YES	Ortiz S. et al. Food Microbiol 2014 39 81-88
OG-656	S3	HQ111529	SDISALSGLTSLQQLSFGNQVTDLKPLANLT	DISPVSSLTKLQRLFFYNNKVSDVSSLANLT	pig slaughterhouse and processing	products, environment and carcasses		2401	491	YES	Ortiz S. et al. Food Microbiol 2014 39 81-88
OG-657	S1	HQ111527	SDISALSGLTSL*QLSFGNQVTDLKPLANLT	DISPVSSLTKLQRLFFYNNKVSDVSSLANLT	pig slaughterhouse and processing	products, environment and carcasses		2403	188	YES	Ortiz S. et al. Food Microbiol 2014 39 81-88
OG-658	CSUFSL N1-081	FJ617536	SDISALSGLTSLQQLSFGNQVTDLKPLANLT	DISPVSSLTKLQRLFFYNNKVSDVSSLANLT	human	clinical		2403	800	NO	Roberts AJ. Et al. Appl Environ Microbiol 2009 75:17 5647-5658
OG-659	CSUFSL N1-079	FJ617535	SDISALSGLTSLQQLSFGNQVTDLKPLANLT	DISPVSSLTKLQRLFFYNNKVSDVSSLANLT	human	clinical		2394	797	NO	Roberts AJ. Et al. Appl Environ Microbiol 2009 75:17 5647-5658
OG-660	CSUFSL N1-074	FJ617534	SDISALSGLTSLQQLSFGNQVTDLKPLANLT	DISPVSSLTKLQRLFFYNNKVSDVSSLANLT	human	clinical		2403	800	NO	Roberts AJ. Et al. Appl Environ Microbiol 2009 75:17 5647-5658
OG-661	CSUFSL N1-072	FJ617533	SDISALSGLTSLQQLSFGNQVTDLKPLANLT	DISPVSSLTKLQRLFFYNNKVSDVSSLANLT	human	clinical		2403	800	NO	Roberts AJ. Et al. Appl Environ Microbiol 2009 75:17 5647-5658
OG-662	CSUFSL N1-064	FJ617532	SDISALSGLTSLQQLSFGNQVTDLKPLANLT	DISPVSSLTKLQRLFFYNNKVSDVSSLANLT	human	clinical		2403	800	NO	Roberts AJ. Et al. Appl Environ Microbiol 2009 75:17 5647-5658
OG-663	CSUFSL N1-054	FJ617531	SDISALSGLTSLQQLSFGNQVTDLKPLANLT	DISPVSSLTKLQRLFFYNNKVSDVSSLANLT	human	clinical		2394	797	NO	Roberts AJ. Et al. Appl Environ Microbiol 2009 75:17 5647-5658
OG-664	CSUFSL N1-044	FJ617530	SDISALSGLTSLQQLSFGNQVTDLKPLANLT	DISPVSSLTKLQRLFFYNNKVSDVSSLANLT	human	clinical		2403	800	NO	Roberts AJ. Et al. Appl Environ Microbiol 2009 75:17 5647-5658
OG-665	CSUFSL N1-035	FJ617529	SDISALSGLTSLQQLSFGNQVTDLKPLANLT	DISPVSSLTKLQRLFFYNNKVSDVSSLANLT	human	clinical		2403	800	NO	Roberts AJ. Et al. Appl Environ Microbiol 2009 75:17 5647-5658
OG-666	CSUFSL N1-031	FJ617528	SDISALSGLTSLQQLSFGNQVTDLKPLANLT	DISPVSSLTKLQRLFFYNNKVSDVSSLANLT	human	clinical		2403	800	NO	Roberts AJ. Et al. Appl Environ Microbiol 2009 75:17 5647-5658
OG-667	CSUFSL N1-023	FJ617527	SDISALSGLTSLQQLSFGNQVTDLKPLANLT	DISPVSSLTKLQRLFFYNNKVSDVSSLANLT	human	clinical		2403	800	NO	Roberts AJ. Et al. Appl Environ Microbiol 2009 75:17 5647-5658
OG-668	CSUFSL N1-022	FJ617526	SDISALSGLTNLQQLSFGNQVTDLKPLANLT	DISPVSSLTKLQRLFFYNNKVSDVSSLANLT	human	clinical		2403	800	NO	Roberts AJ. Et al. Appl Environ Microbiol 2009 75:17 5647-5658
OG-669	CSUFSL N1-009	FJ617525	SDISALSGLTSLQQLSFGNQVTDLKPLANLT	DISPVSSLTKLQRLFFYNNKVSDVSSLANLT	human	clinical		2403	800	NO	Roberts AJ. Et al. Appl Environ Microbiol 2009 75:17 5647-5658
OG-670	CSUFSL N1-008	FJ617524	SDISALSGLTSLQQLSFGNQVTDLKPLANLT	DISPVSSLTKLQRLFFYNNKVSDVSSLANLT	human	clinical		2403	800	NO	Roberts AJ. Et al. Appl Environ Microbiol 2009 75:17 5647-5658
OG-671	CSUFSL N1-006	FJ617523	SDISALSGLTNLQQLSFGNQVTDLKPLANLT	DISPVSSLTKLQRLFFYNNKVSDVSSLANLT	human	clinical		2403	800	NO	Roberts AJ. Et al. Appl Environ Microbiol 2009 75:17 5647-5658
OG-672	CSUFSL N1-003	FJ617522	SDISALSGLTNLQQLSFGNQVTDLKPLANLT	DISPVSSLTKLQRLFFYNNKVSDVSSLANLT	human	clinical		2403	800	NO	Roberts AJ. Et al. Appl Environ Microbiol 2009 75:17 5647-5658
OG-674	FSL R2-081	EU699433	SDISALSGLTSL*QLSFGNQVTDLKPLANLT	partial sequence, area not available	not given			823	274	YES	Van Stelton A. Nightingale KK. Unpublished 2008
OG-675	FSL T1-045	EU699432	partial sequence, area not available	DISPVSSLTKLQRLFFYNNKVSDVSSLANLT	food			764	254	YES	Van Stelton A. Nightingale KK. Unpublished 2008
OG-676	FSL R2-080	EU699431	SDISALSGLTSL*QLSFGNQVTDLKPLANLT	partial sequence, area not available	food			836	278	YES	Van Stelton A. Nightingale KK. Unpublished 2008
OG-678	MB 2314	AM076708	partial sequence, area not available	DISPVSSLTKLQRLFFYNNKVSDVSSLANLT	amniotic fluid	human clinical sporadic		1714	494	NO	Werbrouck H. et al. Appl Environ Microbiol 2006 72:6 3862-3871
OG-679	MB 689	AM076711	partial sequence, area not available	DISPVSSLTKLQRLFFYNNKVSDVXSLANLT		human clinical sporadic		1693	487	NO	Werbrouck H. et al. Appl Environ Microbiol 2006 72:6 3862-3871
OG-680	MB 2322	AM076710	partial sequence, area not available	DISPVSSLTKLQRLFFYNNKVSDVSSLANLT	blood	human clinical sporadic		1714	494	NO	Werbrouck H. et al. Appl Environ Microbiol 2006 72:6 3862-3871
OG-681	MB 2316	AM076709	partial sequence, area not available	DISPVSSLTKLQRLFFYNNKVSDVSSLANLT	blood	human clinical sporadic		1714	494	NO	Werbrouck H. et al. Appl Environ Microbiol 2006 72:6 3862-3871
OG-682	MB 677	AM076702	partial sequence, area not available	DISPVSSLTKLQRLFFYNNKVSDVSSLANLT	CSF	human clinical sporadic		1703	490	NO	Werbrouck H. et al. Appl Environ Microbiol 2006 72:6 3862-3871
OG-683	MB 676	AM076701	partial sequence, area not available	DISPVSSLTKLQRLFFYNNKVSDVSSLANLT	CSF	human clinical sporadic		1714	494	NO	Werbrouck H. et al. Appl Environ Microbiol 2006 72:6 3862-3871
OG-684	MB 2649	AM076700	partial sequence, area not available	DISPVSSLTKLQRLFFYNNKVSDVSSLANLT	blood	human clinical sporadic		1714	494	NO	Werbrouck H. et al. Appl Environ Microbiol 2006 72:6 3862-3871
OG-685	MB 2647	AM076699	partial sequence, area not available	DISPVSSLTKLQRLFFYNNKVSDVSSLANLT	blood	human clinical sporadic		1714	494	NO	Werbrouck H. et al. Appl Environ Microbiol 2006 72:6 3862-3871
OG-686	MB 2644	AM076698	partial sequence, area not available	DISPVSSLTKLQRLFFYNNKVSDVSSLANLT	blood	human clinical sporadic		1714	494	NO	Werbrouck H. et al. Appl Environ Microbiol 2006 72:6 3862-3871
OG-687	MB 2641	AM076697	partial sequence, area not available	DISPVSSLTKLQRLFFYNNKVSDVSSLANLT	blood	human clinical sporadic		1714	494	NO	Werbrouck H. et al. Appl Environ Microbiol 2006 72:6 3862-3871
OG-688	EGD	AM076696	partial sequence, area not available	DISPVSSLTKLQRLFFYNNKVSDVSSLANLT	animal clinical	lab reference, epidemic		1714	494	NO	Werbrouck H. et al. Appl Environ Microbiol 2006 72:6 3862-3871
OG-689	MB 2321	AM076690	partial sequence, area not available		blood	human clinical sporadic		1714	48	YES	Werbrouck H. et al. Appl Environ Microbiol 2006 72:6 3862-3871
OG-690	MB 2319	AM076689	partial sequence, area not available	DISPVSSLTKLQRLFFYNNKVSDVSSLANLT	blood	human clinical sporadic		1714	494	NO	Werbrouck H. et al. Appl Environ Microbiol 2006 72:6 3862-3871
OG-691	MB 2317	AM076688	partial sequence, area not available	DISPVSSLTKLQRLFFYNNKVSDVSSLANLT	blood	human clinical sporadic		1714	494	NO	Werbrouck H. et al. Appl Environ Microbiol 2006 72:6 3862-3871
OG-692	MB 2315	AM076687	partial sequence, area not available	DISPVSSLTKLQRLFFYNNKVSDVSSLANLT	CSF	human clinical sporadic		1714	494	NO	Werbrouck H. et al. Appl Environ Microbiol 2006 72:6 3862-3871
OG-693	MB 691	AM076685	partial sequence, area not available			human clinical sporadic		1714	48	YES	Werbrouck H. et al. Appl Environ Microbiol 2006 72:6 3862-3871
OG-694	MB 2320	AM076675	partial sequence, area not available	DISPVSSLTKLQRLFFYNNKVSDVSSLANLT	CSF	human clinical sporadic		1714	494	NO	Werbrouck H. et al. Appl Environ Microbiol 2006 72:6 3862-3871
OG-695	L76	FR750359	SDISALSGLTSLQQLSFGNQVTDLKPLANLT	DISPVSSLTKLQRLFFYNNKVSDVSSLANLT	goat			2403	800	NO	Madarame H. et al. unpublished
OG-696	L146	FR750358	SDISALSGLTSLQQLSFGNQVTDLKPLANLT	DISPVSSLTKLQRLFFYNNKVSDVSSLANLT	cow			2400	800	NO	Madarame H. et al. unpublished
OG-697	L140	FR750357	SDISALSGLTSLQQLSFGNQVTDLKPLANLT	DISPVSSLTKLQRLFFYNNKVSDVSSLANLT	cow			2400	800	NO	Madarame H. et al. unpublished
OG-698	L130	FR750356	SDISALSGLTSLQQLSFGNQVTDLKPLANLT	DISPVSSLTKLQRLFFYNNKVSDVSSLANLT	sheep			2403	800	NO	Madarame H. et al. unpublished
OG-699	LCH09	HM589624	SDISALSGLTNLQQLSFGNQVTDLKPLANLT	DISPVSSLTKLQRLFFYNNKVSDVSSLANLT	fetal brainstem	cow abortion		2403	800	NO	Suba S. et al. unpublished
OG-700	LVCH08	HM589623	SDISALSGLTNLQQLSFGNQVTDLKPLANLT	DISPVSSLTKLQRLFFYNNKVSDVSSLANLT	fetal brainstem	cow abortion		2403	800	NO	Suba S. et al. unpublished
OG-701	L3808	HM589622	SDISALSGLTNLQQLSFGNQVTDLKPLANLT	DISPVSSLTKLQRLFFYNNKVSDVSSLANLT	fetal contents	goat abortion		2403	800	NO	Suba S. et al. unpublished
OG-702	L507	HM589618	SDISALSGLTNLQQLSFGNQVTDLKPLANLT	DISPVSSLTKLQRLFFYNNKVSDVSSLANLT	fetal contents	goat abortion		2403	800	NO	Suba S. et al. unpublished
OG-703	LO28	AY166686	partial sequence, area not available	DISPVSSLTKLQRLFFYNNKVSDVSSLANLT	healthy pregnant carrier			733	244	NO	Olier M. et al. Infect Immun 2003 71:3 1217-1224
OG-704	FSL J1-158	AF497165	SDISALSGLTSLQQLSFGNQVTDLKPLANLT	DISPVSSLTKLQRLFFYNNKVSDVSSLANLT	goat			2241	746	NO	Cai S. et al. J Clin Microbiol 2002 40:9 3319-3325
OG-705	FSL J2-064	AF497163	SDISALSGLTNLQQLSFGNQVTDLKPLANLT	DISPVSSLTKLQRLFFYNNKVSDVSSLANLT	cow			2235	744	NO	Cai S. et al. J Clin Microbiol 2002 40:9 3319-3325
OG-706	FSL J2-045	AF497162	SDISALSGLTNLQQLSFGNQVTDLKPLANLT	DISPVSSLTKLQRLFFYNNKVSDVSSLANLT	sheep			2235	744	NO	Cai S. et al. J Clin Microbiol 2002 40:9 3319-3325
OG-707	FSL J2-039	AF497161	SDISALSGLTNLQQLSFGNQVTDLKPLANLT	DISPVSSLTKLQRLFFYNNKVSDVSSLANLT	turkey			2235	744	NO	Cai S. et al. J Clin Microbiol 2002 40:9 3319-3325
OG-708	FSL J2-017	AF497160	SDISALSGLTSLQQLSFGNQVTDLKPLANLT	DISPVSSLTKLQRLFFYNNKVSDVSSLANLT	cow			2235	744	NO	Cai S. et al. J Clin Microbiol 2002 40:9 3319-3325
OG-709	FSL J2-003	AF497159	SDISALSGLTSLQQLSFGNQVTDLKPLANLT	DISPVSSLTKLQRLFFYNNKVSDVSSLANLT	cow			2226	741	NO	Cai S. et al. J Clin Microbiol 2002 40:9 3319-3325
OG-710	FSL J1-051	AF497158	SDISALSGLTSLQQLSFGNQVTDLKPLANLT	DISPVSSLTKLQRLFFYNNKVSDVSSLANLT	human			2235	744	NO	Cai S. et al. J Clin Microbiol 2002 40:9 3319-3325
OG-711	FSL J1-047	AF497157	SDISALSGLTSLQQLSFGNQVTDLKPLANLT	DISPVSSLTKLQRLFFYNNKVSDVSSLANLT	human			2235	744	NO	Cai S. et al. J Clin Microbiol 2002 40:9 3319-3325
OG-712	FSL J1-038	AF497156	SDISALSGLTNLQQLSFGNQVTDLKPLANLT	DISPVSSLTKLQRLFFYNNKVSDVSSLANLT	human			2235	744	NO	Cai S. et al. J Clin Microbiol 2002 40:9 3319-3325
OG-713	FSL J1-022	AF497155	SDISALSGLTSLQQLSFGNQVTDLKPLANLT	DISPVSSLTKLQRLFFYNNKVSDVSSLANLT	human			2235	744	NO	Cai S. et al. J Clin Microbiol 2002 40:9 3319-3325
OG-714	FSL J2-068	AF497154	SDISALSGLTNLQQLSFGNQVTDLKPLANLT	DISPVSSLTKLQRLFFYNNKVSDVSSLANLT	horse			2226	741	NO	Cai S. et al. J Clin Microbiol 2002 40:9 3319-3325
OG-715	NTSN	CP009897	SDISALSGLTSLQQLSFGNQVTDLKPLANLT	DISPVSSLTKLQRLFFYNNKVSDVSSLANLT	sheep				800	NO	Tan W. et al. Genome Announc 2015 3:1
OG-716	IZSAM Lm hs2008	CP10346	SDISALSGLTSLQQLSFGNQVTDLKPLANLT	DISPVSSLTKLQRLFFYNNKVSDVSSLANLT	CSF	human			797	NO	Prencipe VA. Et al. unpublished
OG-717	SLCC2540	FR733645	SDISALSGLTNLQQLSFGNQVTDLKPLANLT	DISPVSSLTKLQRLFFYNNKVSDVSSLANLT	human				800	NO	Kuenne C. et al. BMC Genomics 2013 14:47
OG-718	SLCC2378	FR733644	SDISALSGLTSLQQLSFGNQVTDLKPLANLT	DISPVSSLTKLQRLFFYNNKVSDVSSLANLT	poultry				800	NO	Kuenne C. et al. BMC Genomics 2013 14:47
OG-719	ATCC 19117	FR733643	SDISALSGLTSLQQLSFGNQVTDLKPLANLT	DISPVSSLTKLQRLFFYNNKVSDVSSLANLT	sheep				800	NO	Kuenne C. et al. BMC Genomics 2013 14:47
OG-720	SLCC5850	FR733647	SDISALSGLTNLQQLSFGNQVTDLKPLANLT	DISPVSSLTKLQRLFFYNNKVSDVSSLANLT	rabbit				800	NO	Kuenne C. et al. BMC Genomics 2013 14:47
OG-721	SLCC2376	FR733651	SDISALSGLTNLQQLSFGNQVTDLKPLANLT	DISPVSSLTKLQRLFFYNNKVSDVSSLANLT	poultry				800	NO	Kuenne C. et al. BMC Genomics 2013 14:47
OG-722	SLCC2482	FR7270325	SDISALSGLTNLQQLSFGNQVTDLKPLANLT	DISPVSSLTKLQRLFFYNNKVSDVSSLANLT	human				800	NO	Kuenne C. et al. BMC Genomics 2013 14:47
OG-723	SLCC2372	FR733648	SDISALSGLTSLQQLSFGNQVTDLKPLANLT	DISPVSSLTKLQRLFFYNNKVSDVSSLANLT	human				800	NO	Kuenne C. et al. BMC Genomics 2013 14:47
OG-724	SLCC2755	FR733646	SDISALSGLTNLQQLSFGNQVTDLKPLANLT	DISPVSSLTKLQRLFFYNNKVSDVSSLANLT	chinchilla				800	NO	Kuenne C. et al. BMC Genomics 2013 14:47
OG-725	08_5578	CP001602	SDISALSGLTNLQQLSFGNQVTDLKPLANLT	DISPVSSLTKLQRLFFYNNKVSDVSSLANLT	human blood				800	NO	Glimour M.W. et al. BMC Genomics 2010 11:120
OG-726	08_5923	CP001604	SDISALSGLTNLQQLSFGNQVTDLKPLANLT	DISPVSSLTKLQRLFFYNNKVSDVSSLANLT	human blood				800	NO	Glimour M.W. et al. BMC Genomics 2010 11:120
OG-727	H34	AY126443	partial sequence, area not available	DISPVSSLTKLQRLFFYNNKVSDVSSLANLT	human			733	205	UNK	Olier M. et al. Infect Immun 2003 71:3 1217-1224
OG-728	H32	AY126442	partial sequence, area not available	DISPVSSLTKLQRLFFYNNKVSDVSSLANLT	human			733	205	UNK	Olier M. et al. Infect Immun 2003 71:3 1217-1224
OG-729	H17	AY126441	partial sequence, area not available	DISPVSSLTKLQRLFFYNNKVSDVSSLANLT	human			732	205	UNK	Olier M. et al. Infect Immun 2003 71:3 1217-1224
OG-730	FSL J2-071	AARN04000004	SDISALSGLTNLQQLSFGNQVTDLKPLANLT	DISPVSSLTKLQRLFFYNNKVSDVSSLANLT	bovine clinical case				796	UNK	Birren B. et al. PloS One 2013 8:6

## Sheet: Fish X 368
DB Number	Strain Name	GenBank#	S192N	Y369S	Source	Origin Type	Lineage	Length of Sequence (bp)	Length of Protein (aa)	Premature Stop Y/N	Journal for Sequence
OG-B	EGDe	NP_463962	SDISALSGLTSLQQLSFGNQVTDLKPLANLT	DISPVSSLTKLQRLFFYNNKVSDVSSLANLT				2403	800	NO	Listeria monocytogenes EGDe Genome (Accesion number NC_003210.1)
OG-A	Inlam		SDISALSGLTSLQQLNFGNQVTDLKPLANLT	DISPVSSLTKLQRLFFSNNKVSDVSSLANLT				2403	800	NO	Our lab Inlam sequence by T.Myers August 2012
OG-1	UKVDL1		SDISALSGLTNLQQLSFGNQVTDLKPLANLT	DISPVSSLTKLQRLFFYNNKVSDVSSLANLT	guinea pig brain
OG-2	UKVDL2		SDISALSGLTNLQQLSFGNQVTDLKPLANLT	DISPVSSLTKLQRLFFYNNKVSDVSSLANLT	cattle brain
OG-6	UKVDL6		SDISALSGLTNLQQLSFGNQVTDLKPLANLT	DISPVSSLTKLQRLFFYNNKVSDVSSLANLT	cattle brain
OG-9	UKVDL9		SDISALSGLTSLQQLSFGNQVTDLKPLANLT	DISPVSSLTKLQRLFFYNNKVSDVSSLANLT	goat brain
OG-11	UKVDL11		SDISALSGLTNLQQLSFGNQVTDLKPLANLT	DISPVSSLTKLQRLFFYNNKVSDVSSLANLT	goat brain
OG-14	UKVDL14		SGISALSGLTSLQQLSFGNQVTDLKPLANLT	DISPVSSLTKLQRLFFYNNKVSDVSSLANLT	goat brain
OG-16	FSL E1-119	EF445899	SDISALSGLTNLQQLSFGNQVTDLKPLANLT	DISPVSSLTKLQRLFFYNNKVSDVSSLANLT	animal		I	2403	800	NO	Orsi, RH et al. Microbiology 2007 153:8 2666-2678
OG-17	FSL E1-124	EF445900	SDISALSGLTSLQQLSFGNQVTDLKPLANLT	DISPVSSLTKLQRLFFYNNKVSDVSSLANLT	animal		I	2403	800	NO	Orsi, RH et al. Microbiology 2007 153:8 2666-2678
OG-18	FSL E1-125	EF445901	SDISALSGLTNLQQLSFGNQVTDLKPLANLT	DISPVSSLTKLQRLFFYNNKVSDVSSLANLT	animal		I	2403	800	NO	Orsi, RH et al. Microbiology 2007 153:8 2666-2678
OG-19	FSL N4-288	EF445902	SDISALSGLTNLQQLSFGNQVTDLKPLANLT	DISPVSSLTKLQRLFFYNNKVSDVSSLANLT	animal		I	2403	800	NO	Orsi, RH et al. Microbiology 2007 153:8 2666-2678
OG-20	FSL N4-289	EF445903	SDISALSGLTSLQQLSFGNQVTDLKPLANLT	DISPVSSLTKLQRLFFYNNKVSDVSSLANLT	animal		I	2403	800	NO	Orsi, RH et al. Microbiology 2007 153:8 2666-2678
OG-21	FSL N4-291	EF445904	SDISALSGLTNLQQLSFGNQVTDLKPLANLT	DISPVSSLTKLQRLFFYNNKVSDVSSLANLT	animal		I	2403	800	NO	Orsi, RH et al. Microbiology 2007 153:8 2666-2678
OG-22	FSL F2-897	EF445905	SDISALSGLTNLQQLSFGNQVTDLKPLANLT	DISPVSSLTKLQRLFFYNNKVSDVSSLANLT	food		I	2403	800	NO	Orsi, RH et al. Microbiology 2007 153:8 2666-2678
OG-23	FSL F2-666	EF445906	SDISALSGLTSLQQLSFGNQVTDLKPLANLT	DISPVSSLTKLQRLFFYNNKVSDVSSLANLT	food		I	2403	800	NO	Orsi, RH et al. Microbiology 2007 153:8 2666-2678
OG-24	FSL F2-667	EF445907	SDISALSGLTNLQQLSFGNQVTDLKPLANLT	DISPVSSLTKLQRLFFYNNKVSDVSSLANLT	food		I	2403	800	NO	Orsi, RH et al. Microbiology 2007 153:8 2666-2678
OG-25	FSL F2-493	EF445908	SDISALSGLTSLQQLSFGNQVTDLKPLANLT	DISPVSSLTKLQRLFFYNNKVSDVSSLANLT	food		I	2403	800	NO	Orsi, RH et al. Microbiology 2007 153:8 2666-2678
OG-26	FSL F2-898	EF445909	SDISALSGLTNLQQLSFGNQVTDLKPLANLT	DISPVSSLTKLQRLFFYNNKVSDVSSLANLT	food		I	2403	800	NO	Orsi, RH et al. Microbiology 2007 153:8 2666-2678
OG-27	FSL F2-601	EF445910	SDISALSGLTNLQQLSFGNQVTDLKPLANLT	DISPVSSLTKLQRLFFYNNKVSDVSSLANLT	human		I	2403	800	NO	Orsi, RH et al. Microbiology 2007 153:8 2666-2678
OG-28	FSL F2-602	EF445911	SDISALSGLTNLQQLSFGNQVTDLKPLANLT	DISPVSSLTKLQRLFFYNNKVSDVSSLANLT	human		I	2403	800	NO	Orsi, RH et al. Microbiology 2007 153:8 2666-2678
OG-29	FSL F2-658	EF445912	SDISALSGLTSLQQLSFGNQVTDLKPLANLT	DISPVSSLTKLQRLFFYNNKVSDVSSLANLT	human		I	2403	800	NO	Orsi, RH et al. Microbiology 2007 153:8 2666-2678
OG-30	FSL F2-637	EF445913	SDISALSGLTSLQQLSFGNQVTDLKPLANLT	DISPVSSLTKLQRLFFYNNKVSDVSSLANLT	human		I	2391	797	YES	Orsi, RH et al. Microbiology 2007 153:8 2666-2678
OG-31	FSL F2-661	EF445914	SDISALSGLTSLQQLSFGNQVTDLKPLANLT	DISPVSSLTKLQRLFFYNNKVSDVSSLANLT	human		I	2403	800	NO	Orsi, RH et al. Microbiology 2007 153:8 2666-2678
OG-32	FSL F2-672	EF445915	SDISALSGLTSLQQLSFGNQVTDLKPLANLT	DISPVSSLTKLQRLFFYNNKVSDVSSLANLT	human		I	2391	797	YES	Orsi, RH et al. Microbiology 2007 153:8 2666-2678
OG-34	FSL E1-123	EF445917	SDISALSGLTSLQQLSFGNQVTDLKPLANLT	DISPVSSLTKLQRLFFYNNKVSDVSSLANLT	animal		II	2403	800	NO	Orsi, RH et al. Microbiology 2007 153:8 2666-2678
OG-35	FSL N4-290	EF445918	SDISALSGLTSLQQLSFGNQVTDLKPLANLT	DISPVSSLTKLQRLFFYNNKVSDVSSLANLT	animal		II	2391	797	YES	Orsi, RH et al. Microbiology 2007 153:8 2666-2678
OG-36	FSL N4-292	EF445919	SDISALSGLTSLQQLSFGNQVTDLKPLANLT	DISPVSSLTKLQRLFFYNNKVSDVSSLANLT	animal		II	2403	800	NO	Orsi, RH et al. Microbiology 2007 153:8 2666-2678
OG-37	FSL N4-293	EF445920	SDISALSGLTSLQQLSFGNQVTDLKPLANLT	DISPVSSLTKLQRLFFYNNKVSDVSSLANLT	animal		II	2403	800	NO	Orsi, RH et al. Microbiology 2007 153:8 2666-2678
OG-38	FSL F2-515	EF445921	SDISALSGLTSLQQLSFGNQVTDLKPLANLT	DISPVSSLTKLQRLFFYNNKVSDVSSLANLT	food		II	2403	800	NO	Orsi, RH et al. Microbiology 2007 153:8 2666-2678
OG-39	FSL F2-373	EF445922	VILVRFQV*LVYSNYLLVIK*QI*NH*LI*QH	I*AQFLV*QSFKDYFSIITR*VT*AHLRT*Q	food		II	2399	8	YES	Orsi, RH et al. Microbiology 2007 153:8 2666-2678
OG-40	FSL F2-590	EF445923	SDISALSGLTSLQQLSFGNQVTDLKPLANLT	DISPVSSLTKLQRLFFYNNKVSDVSSLANLT	food		II	2403	800	NO	Orsi, RH et al. Microbiology 2007 153:8 2666-2678
OG-41	FSL F2-640	EF445924	VILVRFQV*LVYSNYLLVIK*QI*NH*LI*QH	I*AQFLV*QSFKDYFSIITR*VT*AHLRT*Q	food		II	2399	8	YES	Orsi, RH et al. Microbiology 2007 153:8 2666-2678
OG-42	FSL F2-723	EF445925	VILVRFQV*LVYSNYLLVIK*QI*NH*LI*QH	I*AQFLV*QSFKDYFSIITR*VT*AHLRT*Q	food		II	2399	8	YES	Orsi, RH et al. Microbiology 2007 153:8 2666-2678
OG-43	FSl F2-634	EF445926	SDISALSGLTSLQQLSFGNQVTDLKPLANLT	DISPVSSLTKLQRLFFYNNKVSDVSSLANLT	human		II	2403	800	NO	Orsi, RH et al. Microbiology 2007 153:8 2666-2678
OG-44	FSL F2-639	EF445927	SDISALSGLTSLQQLSFGNQVTDLKPLANLT	DISPVSSLTKLQRLFFYNNKVSDVSSLANLT	human		II	2403	800	NO	Orsi, RH et al. Microbiology 2007 153:8 2666-2678
OG-45	FSL F2-663	EF445928	SDISALSGLTSLQQLSFGNQVTDLKPLANLT	DISPVSSLTKLQRLFFYNNKVSDVSSLANLT	human		II	2403	800	NO	Orsi, RH et al. Microbiology 2007 153:8 2666-2678
OG-55	FSL F2-695	EF445938	SDISALSGLTNLQQLSFGNQVTDLKPLANLT	DISPVSSLTKLQRLFFYNNKVSDVSSLANLT	human		III	2403	800	NO	Orsi, RH et al. Microbiology 2007 153:8 2666-2678
OG-81	FF_1-1	KC433357	VILVRFQV*LVYSNYLLVIK*QI*NH*LI*QH	I*AQFLV*QSFKDYFSIITR*VT*AHLRT*Q	fish	RTE food		2402	8	YES	Kovacevic J. et al. Appl Environ Microbiol 2013 79:6 1915-1947
OG-82	FF_5-1	KC433358	SDISALSGLTNLQQLSFGNQVTDLKPLANLT	DISPVSSLTKLQRLFFYNNKVSDVSSLANLT	fish	RTE food		2394	797	YES	Kovacevic J. et al. Appl Environ Microbiol 2013 79:6 1915-1948
OG-83	FF_6-2	KC433359	SDISALSGLTSLQQLSFGNQVTDLKPLANLT	DISPVSSLTKLQRLFFYNNKVSDVSSLANLT	fish	RTE food		2403	800	NO	Kovacevic J. et al. Appl Environ Microbiol 2013 79:6 1915-1949
OG-84	FF_11-1	KC433360	SDISALSGLTSLQQLSFGNQVTDLKPLANLT	DISPVSSLTKLQRLFFYNNKVSDVSSLANLT	fish	RTE food		2403	699	YES	Kovacevic J. et al. Appl Environ Microbiol 2013 79:6 1915-1950
OG-85	FF_14-1	KC433361	SDISALSGLTNLQQLSFGNQVTDLKPLANLT	DISPVSSLTKLQRLFFYNNKVSDVSSLANLT	fish	RTE food		2394	797	YES	Kovacevic J. et al. Appl Environ Microbiol 2013 79:6 1915-1951
OG-86	FF_15-1	KC433362	SDISALSGLTNLQQLSFGNQVTDLKPLANLT	DISPVSSLTKLQRLFFYNNKVSDVSSLANLT	fish	RTE food		2394	797	YES	Kovacevic J. et al. Appl Environ Microbiol 2013 79:6 1915-1952
OG-87	FF_19-1	KC433363	SDISALSGLTNLQQLSFGNQVTDLKPLANLT	DISPVSSLTKLQRLFFYNNKVSDVSSLANLT	fish	RTE food		2394	797	YES	Kovacevic J. et al. Appl Environ Microbiol 2013 79:6 1915-1953
OG-88	FF_45-1	KC433364	SDISALSGLTSLQQLSFGNQVTDLKPLANLT	DISPVSSLTKLQRLFFYNNKVSDVSSLANLT	fish	RTE food		2403	800	NO	Kovacevic J. et al. Appl Environ Microbiol 2013 79:6 1915-1954
OG-89	FF_46-1	KC433365	SDISALSGLTSLQQLSFGNQVTDLKPLANLT	DISPVSSLTKLQRLFFYNNKVSDVSSLANLT	fish	RTE food		2403	800	NO	Kovacevic J. et al. Appl Environ Microbiol 2013 79:6 1915-1955
OG-90	FF_46-3	KC433366	SDISALSGLTSLQQLSFGNQVTDLKPLANLT	DISPVSSLTKLQRLFFYNNKVSDVSSLANLT	fish	RTE food		2403	800	NO	Kovacevic J. et al. Appl Environ Microbiol 2013 79:6 1915-1956
OG-91	FF_63-1	KC433367	SDISALSGLTSLQQLSFGNQVTDLKPLANLT	DISPVSSLTKLQRLFFYNNKVSDVSSLANLT	fish	RTE food		2403	800	NO	Kovacevic J. et al. Appl Environ Microbiol 2013 79:6 1915-1957
OG-92	FF_63-2	KC433368	SDISALSGLTSLQQLSFGNQVTDLKPLANLT	DISPVSSLTKLQRLFFYNNKVSDVSSLANLT	fish	RTE food		2394	797	YES	Kovacevic J. et al. Appl Environ Microbiol 2013 79:6 1915-1958
OG-93	FF_64-1	KC433369	SDISALSGLTSLQQLSFGNQVTDLKPLANLT	DISPVSSLTKLQRLFFYNNKVSDVSSLANLT	fish	RTE food		2394	797	YES	Kovacevic J. et al. Appl Environ Microbiol 2013 79:6 1915-1959
OG-94	FF_65-1	KC433370	SDISALSGLTSLQQLSFGNQVTDLKPLANLT	DISPVSSLTKLQRLFFYNNKVSDVSSLANLT	fish	RTE food		2403	800	NO	Kovacevic J. et al. Appl Environ Microbiol 2013 79:6 1915-1960
OG-95	FF_66-1	KC433371	SDISALSGLTSLQQLSFGNQVTDLKPLANLT	DISPVSSLTKLQRLFFYNNKVSDVSSLANLT	fish	RTE food		2394	797	YES	Kovacevic J. et al. Appl Environ Microbiol 2013 79:6 1915-1961
OG-96	FF_66-2	KC433372	SDISALSGLTSLQQLSFGNQVTDLKPLANLT	DISPVSSLTKLQRLFFYNNKVSDVSSLANLT	fish	RTE food		2403	800	NO	Kovacevic J. et al. Appl Environ Microbiol 2013 79:6 1915-1962
OG-97	FF_67-1	KC433373	SDISALSGLTSLQQLSFGNQVTDLKPLANLT	DISPVSSLTKLQRLFFYNNKVSDVSSLANLT	fish	RTE food		2394	797	YES	Kovacevic J. et al. Appl Environ Microbiol 2013 79:6 1915-1963
OG-98	FF_67-2	KC433374	SDISALSGLTSLQQLSFGNQVTDLKPLANLT	DISPVSSLTKLQRLFFYNNKVSDVSSLANLT	fish	RTE food		2394	797	YES	Kovacevic J. et al. Appl Environ Microbiol 2013 79:6 1915-1964
OG-99	FF_67-3	KC433375	SDISALSGLTSLQQLSFGNQVTDLKPLANLT	DISPVSSLTKLQRLFFYNNKVSDVSSLANLT	fish	RTE food		2403	800	NO	Kovacevic J. et al. Appl Environ Microbiol 2013 79:6 1915-1965
OG-100	MF_28-1	KC433376	SDISALSGLTSLQQLSFGNQVTDLKPLANLT	DISPVSSLTKLQRLFFYNNKVSDVSSLANLT	meat	raw, uncooked food		2403	684	YES	Kovacevic J. et al. Appl Environ Microbiol 2013 79:6 1915-1966
OG-101	MF_28-2	KC433377	SDISALSGLISLQQLSFGNQVTDLKPLANLT	DISPVSSLTKLQRLFFYNNKVSDVSSLANLT	meat	raw, uncooked food		2403	800	NO	Kovacevic J. et al. Appl Environ Microbiol 2013 79:6 1915-1967
OG-106	OF_28-1	KC433382	SDISALSGLTNLQQLSFGNQVTDLKPLANLT	DISPVSSLTKLQRLFFYNNKVSDVSSLANLT	meat	raw, uncooked food		2403	800	NO	Kovacevic J. et al. Appl Environ Microbiol 2013 79:6 1915-1972
OG-107	OF_61-1	KC433383	SDISALSGLTSLQQLSFGNQVTDLKPLANLT	DISPVSSLTKLQRLFFYNNKVSDVSSLANLT	meat	raw, uncooked food		2403	699	YES	Kovacevic J. et al. Appl Environ Microbiol 2013 79:6 1915-1973
OG-108	OF_64-1	KC433384	SDISALSGLTSLQQLSFGNQVTDLKPLANLT	DISPVSSLTKLQRLFFYNNKVSDVSSLANLT	meat	raw, uncooked food		2403	699	YES	Kovacevic J. et al. Appl Environ Microbiol 2013 79:6 1915-1974
OG-109	OF_64-2	KC433385	SDISALSGLTSLQQLSFGNQVTDLKPLANLT	DISPVSSLTKLQRLFFYNNKVSDVSSLANLT	meat	raw, uncooked food		2403	684	YES	Kovacevic J. et al. Appl Environ Microbiol 2013 79:6 1915-1975
OG-115	FSL C1-117	FMT106	SDISALSGLTNLQQLSFGNQVTDLKPLANLT	DISPVSSLTKLQRLFFYNNKVSDVSSLANLT	human	sporadic		2235	745	UNK	Cai S. et al. J of Clinical Microbiol 2002 40:9 3319-3325
OG-143	FSL E1-258	FMT389	SDISALSGLTSLQQLSFGNQVTDLKPLANLT	DISPVSSLTKLQRLFFYNNKVSDVSSLANLT	unknown	fecal, feed, water		2399	799	YES	Nightingale KK. Et al. Appl Environ Microbiol 70:8 4458-4467
OG-160	FSL F2-086	FMT568	SDISALSGLTSLQQLSFGNQVTDLKPLANLT	DISPVSSLTKLQRLFFYNNKVSDVSSLANLT	human	blood		2397	799	YES	Gray MJ. Et al. Appl Environ Micro 2004 70:10 5833-5841
OG-170	FSL F2-208	FMT685	SDISVLSGLTSLQQLSFGNQVTDLKPLANLT	DISPVSSLTKLQRLFFYNNKVSDVSSLANLT	human	blood		2399	799	YES	Gray MJ. Et al. Appl Environ Micro 2004 70:10 5833-5841
OG-178	FSL F2-270	FMT780	SDISVLSGLTSLQQLSFGNQVTDLKPLANLT	DISPVSSLTKLQRLFFYNNKVSDVSSLANLT	human	sporadic		2387	795	NO	Gray MJ. Et al. Appl Environ Micro 2004 70:10 5833-5841
OG-187	FSL F2-318	FMT841	SDISALSGLTNLQQLSFGNQVTDLKPLANLT	DISPVSSLTKLQRLFFYNNKVSDVSSLANLT	third party	orginally sheep		2397	799	NO	Roberts A. et al. Microbiology 2005 152:3 685-693
OG-191	FSL F2-332	FMT871	partial sequence, area not available	DISPVSSLTKLQRLFFYNNKVSDVSSLANLT	smoked scottish salmon	RTE seafood		935	311	YES	Sauders BD. Et al. J Food Protect 2004 67:7 1417-1428
OG-199	FSL F2-379	FMT950	partial sequence, area not available	DISPVSSLTKLQRLFFYNNKVSDVSSLANLT	human	sporadic		1432	477	UNK	Gray MJ. Et al. Appl Environ Micro 2004 70:10 5833-5841
OG-215	FSL F2-501	FMT1148	SDISALSGLTNLQQLSFGNQVTDLKPLANLT	DISPVSSLTKLQRLFFYNNKVSDVSSLANLT	human	blood		2388	796	NO	Gray MJ. Et al. Appl Environ Micro 2004 70:10 5833-5841
OG-238	FSL F2-726	FMT1594	partial sequence, area not available	DISPVSSLTKLQRLFFYNNKVSDVSSLANLT	bovine	fecal		1538	512	UNK	Nightingale KK. Et al. Appl Environ Microbiol 2004 70:8 4458-4467
OG-239	FSL F2-727	FMT1597	partial sequence, area not available	I*AQFLV*QSFKDYFSIITR*VT*AHLRT*Q	bovine	fecal		1503	500	YES	Nightingale KK. Et al. Appl Environ Microbiol 2004 70:8 4458-4467
OG-240	FSL F2-728	FMT1599	partial sequence, area not available	DISPVSSLTKLQRLFFYNNKVSDVSSLANLT	bovine	fecal		1502	500	UNK	Nightingale KK. Et al. Appl Environ Microbiol 2004 70:8 4458-4467
OG-241	FSL F2-729	FMT1601	partial sequence, area not available	I*AQFLV*QSFKDYFSIITR*VT*AHLRT*Q	bovine	fecal		1504	501	YES	Nightingale KK. Et al. Appl Environ Microbiol 2004 70:8 4458-4467
OG-243	FSL F2-731	FMT1605	partial sequence, area not available	DISPVSSLTKLQRLFFYNNKVSDVSSLANLT	goat	fecal		1513	504	UNK	Nightingale KK. Et al. Appl Environ Microbiol 2004 70:8 4458-4467
OG-258	FSL F8-018	FMT2234	SDISALSGLTSLQQLSFGNQVTDLKPLANLT	DISPVSSLTKLQRLFFYNNKVSDVSSLANLT	meat	RTE food		2398	799	NO	Ferreira V. et al. Appl Environ Micro 2010
OG-262	FSL F8-107	FMT2325	SDISALSGLTNLQQLSFGNQVTDLKPLANLT	DISPVSSLTKLQRLFFYNNKVSDVSSLANLT	meat	RTE food		2398	798	NO	Ferreira V. et al. Appl Environ Micro 2010
OG-263	FSL F8-110	FMT2328	SDISALSGLTSLQQLSFGNQVTDLKPLANLT	DISPVSSLTKLQRLFFYNNKVSDVSSLANLT	meat	RTE food		2378	792	NO	Ferreira V. et al. Appl Environ Micro 2010
OG-264	FSL F8-123	FMT2342	SDISALSGLTSLQQLSFGNQVTDLKPLANLT	DISPVSSLTKLQRLFFYNNKVSDVSSLANLT	meat	RTE food		2119	705	NO	Ferreira V. et al. Appl Environ Micro 2010
OG-265	FSL F8-131	FMT2350	SDISALSGLTNLQQLSFGNQVTDLKPLANLT	DISPVSSLTKLQRLFFYNNKVSDVSSLANLT	meat	RTE food		2396	798	NO	Ferreira V. et al. Appl Environ Micro 2010
OG-266	R11	EF558944	SDISALSGLTSLQQLSFGNQVTDLKPLANLT	DISPVSSLTKLQRLFFYNNKVSDVSSLANLT	raw chicken meat	retail		2226	730	NO	Lopez V. et al. J Food Prot 2013 76:1 129-132
OG-267	R9	EF558942	SDISALSGLTSLQQLSFGNQVTDLKPLANLT	DISPVSSLTKLQRLFFYNNKVSDVSSLANLT	raw chicken meat	retail		2403	800	NO	Lopez V. et al. J Food Prot 2013 76:1 129-132
OG-268	R7	EF558940	SDISALSGLTSLQQLSFGNQVTDLKPLANLT	DISPVSSLTKLQRLFFYNNKVSDVSSLANLT	raw chicken meat	retail		2390	797	NO	Lopez V. et al. J Food Prot 2013 76:1 129-132
OG-269	R2	EF558935	SDISALSGLTSLQQLSFGNQVTDLKPLANLT	DISPVSSLTKLQRLFFYNNKVSDVSSLANLT	raw chicken meat	retail		2432	800	NO	Lopez V. et al. J Food Prot 2013 76:1 129-132
OG-272	S18	HQ111553	SDISALSGLTNLQQLSFGNQVTDLKPLANLT	DISPVSSLTKLQRLFFYNNKVSDVSSLANLT	pig slaughterhouse and processing plant	raw products		2451	800	NO	Ortiz S. et al. Food Microbiol 2014 39 81-88
OG-273	S17.2	HQ111552	SDISALSGLTNLQQLSFGNQVTDLKPLANLT	DISPVSSLTKLQRLFFYNNKVSDVSSLANLT	pig slaughterhouse and processing plant	raw products		2474	800	NO	Ortiz S. et al. Food Microbiol 2014 39 81-88
OG-274	S17.1	HQ111551	SDISALSGLTSLQQLSFGNQVTDLKPLANLT	DISPVSSLTKLQRLFFYNNKVSDVSSLANLT	pig slaughterhouse and processing plant	products and environment		2401	800	NO	Ortiz S. et al. Food Microbiol 2014 39 81-88
OG-275	S15	HQ111549	SDISALSGLTSLQQLSFGNQVTDLKPLANLT	DISPVSSLTKLQRLFFYNNKVSDVSSLANLT	pig slaughterhouse and processing plant	raw products		2471	800	NO	Ortiz S. et al. Food Microbiol 2014 39 81-88
OG-276	S14	HQ111548	SDISALSGLTSLQQLSFGNQVTDLKPLANLT	DISPVSSLTKLQRLFFYNNKVSDVSSLANLT	pig slaughterhouse and processing plant	raw products		2461	800	NO	Ortiz S. et al. Food Microbiol 2014 39 81-88
OG-277	S11	HQ111544	SDISALSGLTSLQQLSFGNQVTDLKPLANLT	DISPVSSLTKLQRLFFYNNKVSDVSSLANLT	pig slaughterhouse and processing plant	raw products		2436	801	NO	Ortiz S. et al. Food Microbiol 2014 39 81-88
OG-278	S9	HQ111541	SDISALSGLTSLQQLSFGNQVTDLKPLANLT	DISPVSSLTKLQRLFFYNNKVSDVSSLANLT	pig slaughterhouse and processing plant	raw products		2172	724	NO	Ortiz S. et al. Food Microbiol 2014 39 81-88
OG-279	S7.4	HQ111539	SDISALSGLTSLQQLSFGNQVTDLKPLANLT	DISPVSSLTKLQRLFFYNNKVSDVSSLANLT	pig slaughterhouse and processing plant	raw products		2295	765	NO	Ortiz S. et al. Food Microbiol 2014 39 81-88
OG-280	S7.3	HQ111538	SDISALSGLTSLQQLSFGNQVTDLKPLANLT	DISPVSSLTKLQRLFFYNNKVSDVSSLANLT	pig slaughterhouse and processing plant	raw products		2366	789	NO	Ortiz S. et al. Food Microbiol 2014 39 81-88
OG-281	S7.2	HQ111537	SDISALSGLTSLQQLSFGNQVTDLKPLANLT	DISPVSSLTKLQRLFFYNNKVSDVSSLANLT	pig slaughterhouse and processing plant	raw products		2313	771	NO	Ortiz S. et al. Food Microbiol 2014 39 81-88
OG-282	S7.1	HQ111536	SDISALSGLTSLQQLSFGNQVTDLKPLANLT	DISPVSSLTKLQRLFFYNNKVSDVSSLANLT	pig slaughterhouse and processing plant	raw products		2315	771	NO	Ortiz S. et al. Food Microbiol 2014 39 81-88
OG-283	S20.2	HQ111533	SDISALSGLTNLQQLSFGNQVTDLKPLANLT	DISPVSSLTKLQRLFFYNNKVSDVSSLANLT	pig slaughterhouse and processing plant	raw products		2417	800	NO	Ortiz S. et al. Food Microbiol 2014 39 81-88
OG-284	S4.3	HQ111532	SDISALSGLTNLQQLSFGNQVTDLKPLANLT	DISPVSSLTKLQRLFFYNNKVSDVSSLANLT	pig slaughterhouse and processing plant	products and environment		2322	774	NO	Ortiz S. et al. Food Microbiol 2014 39 81-88
OG-285	S4.2	HQ111531	SDISALSGLTNLQQLSFGNQVTDLKPLANLT	DISPVSSLTKLQRLFFYNNKVSDVSSLANLT	pig slaughterhouse and processing plant	products, environment and carcasses		2314	771	NO	Ortiz S. et al. Food Microbiol 2014 39 81-88
OG-286	S2	HQ111528	SDISALSGLTSLQQLSFGNQVTDLKPLANLT	DISPVSSLTKLQRLFFYNNKVSDVSSLANLT	pig slaughterhouse and processing plant	products, environment and carcasses		2404	491	NO	Ortiz S. et al. Food Microbiol 2014 39 81-88
OG-354	SO49	EU295423	SDISALSGLTSLQQLSFGNQVTDLKPLANLT	DISPVSSLTKLQRLFFYNNKVSDVSSLANLT	food product			2403	74	YES	Roche SM. Et al. BMC Microbiol 2012 12:1 304
OG-355	N19	EU295422	SDISALSGLTNLQQLSFGNQVTDLKPLANLT	DISPVSSLTKLQRLFFYNNKVSDVSSLANLT	animal clinical case			2403	800	NO	Roche SM. Et al. BMC Microbiol 2012 12:1 304
OG-356	N15	EU295421	SDISALSGLTNLQQLSFGNQVTDLKPLANLT	DISPVSSLTKLQRLFFYNNKVSDVSSLANLT	animal clinical case			2403	800	NO	Roche SM. Et al. BMC Microbiol 2012 12:1 304
OG-357	N13	EU295420	SDISALSGLTNLQQLFFGNQVTDLKPLANLT	DISPVSSLTKLQRLFFYNNKVSDVSSLANLT	animal clinical case			2403	800	NO	Roche SM. Et al. BMC Microbiol 2012 12:1 304
OG-358	N11	EU295419	SDISALSGLTSLQQLSFGNQVTDLKPLANLT	DISPVSSLTKLQRLFFYNNKVSDVSSLANLT	not given			2403	800	NO	Roche SM. Et al. BMC Microbiol 2012 12:1 304
OG-360	LO28	EU295417	SDISALSGLTSLQQLSFGNQVTDLKPLANLT	DISPVSSLTKLQRLFFYNNKVSDVSSLANLT	human isolate			2402	576	YES	Roche SM. Et al. BMC Microbiol 2012 12:1 304
OG-361	CNL895809	EU295416	SDISALSGLTSLQQLSFGNQVTDLKPLANLT	DISPVSSLTKLQRLFFYNNKVSDVSSLANLT	food product			2403	76	YES	Roche SM. Et al. BMC Microbiol 2012 12:1 304
OG-362	CNL895806	EU295415	SDISALSGLTSLQQLSFGNQVTDLKPLANLT	DISPVSSLTKLQRLFFYNNKVSDVSSLANLT	food product			2403	76	YES	Roche SM. Et al. BMC Microbiol 2012 12:1 304
OG-363	CNL895804	EU295414	SDISALSGLTSLQQLSFGNQVTDLKPLANLT	DISPVSSLTKLQRLFFYNNKVSDVSSLANLT	food product			2403	76	YES	Roche SM. Et al. BMC Microbiol 2012 12:1 304
OG-364	CNL895803	EU295413	SDISALSGLTSLQQLSFGNQVTDLKPLANLT	DISPVSSLTKLQRLFFYNNKVSDVSSLANLT	food product			2403	76	YES	Roche SM. Et al. BMC Microbiol 2012 12:1 304
OG-365	CNL895793	EU295412	SDISALSGLTSLQQLSFGNQVTDLKPLANLT	DISPVSSLTKLQRLFFYNNKVSDVSSLANLT	food product			2403	76	YES	Roche SM. Et al. BMC Microbiol 2012 12:1 304
OG-366	CHU860776	EU295411	SDISALSGLTSLQQLSFGNQVTDLKPLANLT	DISPVSSLTKLQRLFFYNNKVSDVSSLANLT	food product			2403	76	YES	Roche SM. Et al. BMC Microbiol 2012 12:1 304
OG-367	464 Inla	EU295410	SDISALSGLTSLQQLSFGNQVTDLKPLANLT	DISPVSSLTKLQRLFFYNNKVSDVSSLANLT	human clinical case			2403	800	NO	Roche SM. Et al. BMC Microbiol 2012 12:1 304
OG-368	454 Inla	EU295409	SDISALSGLTSLQQLSFGNQVTDLKPLANLT	DISPVSSLTKLQRLFFYNNKVSDVSSLANLT	food product			2403	800	NO	Roche SM. Et al. BMC Microbiol 2012 12:1 304
OG-369	449 Inla	EU295408	SDISALSGLTNLQQLSFGNQVTDLKPLANLT	DISPVSSLTKLQRLFFYNNKVSDVSSLANLT	food product			2394	797	NO	Roche SM. Et al. BMC Microbiol 2012 12:1 304
OG-370	442 Inla	EU295407	SDISALSGLTSLQQLSFGNQVTDLKPLANLT	DISPVSSLTKLQRLFFYNNKVSDVSSLANLT	food product			2403	800	NO	Roche SM. Et al. BMC Microbiol 2012 12:1 304
OG-371	436 Inla	EU295406	SDISALSGLTSLQQLSFGNQVTDLKPLANLT	DISPVSSLTKLQRLFFYNNKVSDVSSLANLT	food product			2403	800	NO	Roche SM. Et al. BMC Microbiol 2012 12:1 304
OG-372	99011 Inla	EU295405	SDISALSGLTNLQQLSFGNQVTDLKPLANLT	DISPVSSLTKLQRLFFYNNKVSDVSSLANLT	animal isolate			2403	800	NO	Roche SM. Et al. BMC Microbiol 2012 12:1 304
OG-373	98066 Inla	EU295404	SDISALSGLTSLQQLSFGNQVTDLKPLANLT	DISPVSSLTKLQRLFFYNNKVSDVSSLANLT	feed product			2403	800	NO	Roche SM. Et al. BMC Microbiol 2012 12:1 304
OG-375	96102 Inla	EU295402	SDISALSGLTNLQQLSFGNQVTDLKPLANLT	DISPVSSLTKLQRLFFYNNKVSDVSSLANLT	animal clinical case			2403	800	NO	Roche SM. Et al. BMC Microbiol 2012 12:1 304
OG-376	97082 Inla	EU295401	SDISALSGLTSLQQLSFGNQVTDLKPLANLT	DISPVSSLTKLQRLFFYNNKVSDVSSLANLT	feed product			2403	800	NO	Roche SM. Et al. BMC Microbiol 2012 12:1 304
OG-377	96031 Inla	EU295400	SDISALSGLTSLQQLSFGNQVTDLKPLANLT	DISPVSSLTKLQRLFFYNNKVSDVSSLANLT	animal isolate			2403	800	NO	Roche SM. Et al. BMC Microbiol 2012 12:1 304
OG-378	96015 Inla	EU295399	SDISALSGLTSLQQLSFGNQVTDLKPLANLT	DISPVSSLTKLQRLFFYNNKVSDVSSLANLT	feed product			2403	800	NO	Roche SM. Et al. BMC Microbiol 2012 12:1 304
OG-379	H67	EU295398	SDISALSGLTSLQQLSFGNQVTDLKPLANLT	DISPVSSLTKLQRLFFYNNKVSDVSSLANLT	human clinical case			2403	800	NO	Roche SM. Et al. BMC Microbiol 2012 12:1 304
OG-380	H52	EU295397	SDISALSGLTNLQQLSFGNQVTDLKPLANLT	DISPVSSLTKLQRLFFYNNKVSDVSSLANLT	human clinical case			2403	800	NO	Roche SM. Et al. BMC Microbiol 2012 12:1 304
OG-381	H5	EU295396	SDISALSGLTSLQQLSFGNQVTDLKPLANLT	DISPVSSLTKLQRLFFYNNKVSDVSSLANLT	human clinical case			2403	800	NO	Roche SM. Et al. BMC Microbiol 2012 12:1 304
OG-382	H35	EU295395	SDISALSGLTSLQQLSFGNQVTDLKPLANLT	DISPVSSLTKLQRLFFYNNKVSDVSSLANLT	human clinical case			2402	576	YES	Roche SM. Et al. BMC Microbiol 2012 12:1 304
OG-383	H3	EU295394	SDISALSGLTNLQQLSFGNQVTDLKPLANLT	DISPVSSLTKLQRLFFYNNKVSDVSSLANLT	epidemic			2403	800	NO	Roche SM. Et al. BMC Microbiol 2012 12:1 304
OG-384	H27	EU295393	SDISALSGLTNLQQLSFGNQVTDLKPLANLT	DISPVSSLTKLQRLFFYNNKVSDVSSLASLT	human clinical case			2403	800	NO	Roche SM. Et al. BMC Microbiol 2012 12:1 304
OG-385	H20	EU295392	SDISALSGLTSLQQLSFGNQVTDLKPLANLT	DISPVSSLTKLQRLFFYNNKVSDVSSLANLT	human clinical case			2403	800	NO	Roche SM. Et al. BMC Microbiol 2012 12:1 304
OG-386	H16	EU295391	SDISALSGLTNLQQLSFGNQVTDLKPLANLT	DISPVSSLTKLQRLFFYNNKVSDVSSLANLT	human clinical case			2403	800	NO	Roche SM. Et al. BMC Microbiol 2012 12:1 304
OG-388	CR282	EU295389	SDISALSGLTNLQQLSFGNQVTDLKPLANLT	DISPVSSLTKLQRLFFYNNKVSDVSSLANLT	human clinical case			2403	800	NO	Roche SM. Et al. BMC Microbiol 2012 12:1 304
OG-389	ATCC 19116	EU295388	SDISALSGLTNLQQLSFGNQVTDLKPLANLT	DISPVSSLTKLQRLFFYNNKVSDVSSLANLT	animal isolate			2403	800	NO	Roche SM. Et al. BMC Microbiol 2012 12:1 304
OG-390	ATCC 19114	EU295387	SDISALSGLTNLQQLSFGNQVTDLKPLANLT	DISPVSSLTKLQRLFFYNNKVSDVSSLASLT	animal clinical case			2403	800	NO	Roche SM. Et al. BMC Microbiol 2012 12:1 304
OG-392	BO34	EU295385	SDISALSGLTSLQQLSFGNQVTDLKPLANLT	DISPVSSLTKLQRLFFYNNKVSDVSSLANLT	food product			2403	800	NO	Roche SM. Et al. BMC Microbiol 2012 12:1 304
OG-393	BO18	EU295384	SDISALSGLTSL*QLSFGNQVTDLKPLANLT	DISPVSSLTKLQRLFFYNNKVSDVSSLANLT	food product			2403	188	YES	Roche SM. Et al. BMC Microbiol 2012 12:1 304
OG-395	AF90	EU295382	SDISALSGLTSLQQLSFGNQVTDLKPLANLT	DISPVSSLTKLQRLFFYNNKVSDVSSLANLT	animal isolate			2403	800	NO	Roche SM. Et al. BMC Microbiol 2012 12:1 304
OG-396	AF40	EU295381	SDISALSGLTSLQQLSFGNQVTDLKPLANLT	DISPVSSLTKLQRLFFYNNKVSDVSSLANLT	food product			2403	800	NO	Roche SM. Et al. BMC Microbiol 2012 12:1 304
OG-398	AF30	EU295379	SDISALSGLTSLQQLSFGNQVTDLKPLANLT	DISPVSSLTKLQRLFFYNNKVSDVSSLANLT	food product			2403	684	YES	Roche SM. Et al. BMC Microbiol 2012 12:1 304
OG-399	AF28	EU295378	SDISALSGLTSLQQLSFGNQVTDLKPLANLT	DISPVSSLTKLQRLFFYNNKVSDVSSLANLT	food product			2403	800	NO	Roche SM. Et al. BMC Microbiol 2012 12:1 304
OG-400	AF160	EU295377	SDISALSGLTNLQQLSFGNQVTDLKPLANLT	DISPVSSLTKLQRLFFYNNKVSDVSSLANLT	food product			2403	800	NO	Roche SM. Et al. BMC Microbiol 2012 12:1 304
OG-402	AF12	EU295375	SDISALSGLTSLQQLSFGNQVTDLKPLANLT	DISPVSSLTKLQRLFFYNNKVSDVSSLANLT	food product			2403	800	NO	Roche SM. Et al. BMC Microbiol 2012 12:1 304
OG-406	AF10	EU295371	SDISALSGLTSLQQLSFGNQVTDLKPLANLT	DISPVSSLTKLQRLFFYNNKVSDVSSLANLT	food product			2403	76	YES	Roche SM. Et al. BMC Microbiol 2012 12:1 304
OG-407	A8	EU295370	SDISALSGLTNLQQLSFGNQVTDLKPLANLT	DISPVSSLTKLQRLFFYNNKVSDVSSLANLT	food product			2403	800	NO	Roche SM. Et al. BMC Microbiol 2012 12:1 304
OG-408	A3	EU295369	SDISALSGLTSLQQLSFGNQVTDLKPLANLT	DISPVSSLTKLQRLFFYNNKVSDVSSLANLT	food product			2403	538	YES	Roche SM. Et al. BMC Microbiol 2012 12:1 304
OG-409	A25	EU295368	SDISALSGLTSLQQLSFGNQVTDLKPLANLT	DISPVSSLTKLQRLFFYNNKVSDVSSLANLT	food product			2403	800	NO	Roche SM. Et al. BMC Microbiol 2012 12:1 304
OG-410	A24	EU295367	SDISALSGLTNLQQLFFGNQVTDLKPLANLT	DISPVSSLTKLQRLFFYNNKVSDVSSLANLT	food product			2403	800	NO	Roche SM. Et al. BMC Microbiol 2012 12:1 304
OG-411	A23	EU295366	**Y*CAFRFN*STAIIFW*SSDRFKTIS*FN	YKPSF*FNKASKIIFL**QGK*RKLTCELNQ	food product			2404	25	YES	Roche SM. Et al. BMC Microbiol 2012 12:1 304
OG-412	A13	EU295365	SDISALSGLTSLQQLSFGNQVTDLKPLANLT	DISPVSSLTKLQRLFFYNNKVSDVSSLANLT	food product			2394	797	NO	Roche SM. Et al. BMC Microbiol 2012 12:1 304
OG-413	NP 26	EU295364	SDISALSGLTSLQQLSFGNQVTDLKPLANLT	DISPVSSLTKLQRLFFYNNKVSDVSSLANLT	food product			2403	800	NO	Roche SM. Et al. BMC Microbiol 2012 12:1 304
OG-414	DPF234HG2	EU295363	**Y*CAFRFN*STAIIFW*SSDRFKTIS*FN	YKPSF*FNKASKIIFL**QGK*RKLTCELNQ	food product			2404	25	YES	Roche SM. Et al. BMC Microbiol 2012 12:1 304
OG-415	DSS1130BFA2	EU295362	**Y*CAFRFN*STAIIFW*SSDRFKTIS*FN	YKPSF*FNKASKIIFL**QGK*RKLTCELNQ	food product			2404	25	YES	Roche SM. Et al. BMC Microbiol 2012 12:1 304
OG-417	DSS794AA1	EU295360	**Y*CAFRFN*STAIIFW*SSDRFKTIS*FN	YKPSF*FNKASKIIFL**QGK*RKLTCELNQ	food product			2404	25	YES	Roche SM. Et al. BMC Microbiol 2012 12:1 304
OG-420	epid GB 38	EU295357	SDISALSGLTSLQQLSFGNQVTDLKPLANLT	DISPVSSLTKLQRLFFYNNKVSDVSSLANLT	epidemic			2403	800	NO	Roche SM. Et al. BMC Microbiol 2012 12:1 304
OG-421	epid Suisse 55	EU295356	SDISALSGLTSLQQLSFGNQVTDLKPLANLT	DISPVSSLTKLQRLFFYNNKVSDVSSLANLT	epidemic			2403	800	NO	Roche SM. Et al. BMC Microbiol 2012 12:1 304
OG-422	epid France 69	EU295355	SDISALSGLTSLQQLSFGNQVTDLKPLANLT	DISPVSSLTKLQRLFFYNNKVSDVSSLANLT	epidemic			2403	800	NO	Roche SM. Et al. BMC Microbiol 2012 12:1 304
OG-423	12-98 HLQ 5c Al	EU295354	VILVRFQV*LVYSNYLLVIK*QI*NH*LI*RH	I*AQFLV*QSFKDYFSIITR*VT*AHLRT*P	food product			2402	8	YES	Roche SM. Et al. BMC Microbiol 2012 12:1 304
OG-424	429	EU295353	SDISALSGLTNLQQLSFGNQVTDLKPLANLT	DISPVSSLTKLQRLFFYNNKVSDVSSLANLT	human clinical case			2403	800	NO	Roche SM. Et al. BMC Microbiol 2012 12:1 304
OG-425	423	EU295352	SDISALSGLTSLQQLSFGNQVTDLKPLANLT	DISPVSSLTKLQRLFFYNNKVSDVSSLANLT	human clinical case			2403	800	NO	Roche SM. Et al. BMC Microbiol 2012 12:1 304
OG-433	N2	EU295344	SDISALSGLTSLQQLSFGNQVTDLKPLANLT	DISPVSSLTKLQRLFFYNNKVSDVSSLANLT	animal clinical case			2403	800	NO	Roche SM. Et al. BMC Microbiol 2012 12:1 304
OG-434	3877	EU295343	SDISALSGLTSLQQLSFGNQVTDLKPLANLT	DISPVSSLTKLQRLFFYNNKVSDVSSLANLT	food product			2403	800	NO	Roche SM. Et al. BMC Microbiol 2012 12:1 304
OG-435	3876	EU295342	SDISALSGLTSLQQLSFGNQVTDLKPLANLT	DISPVSSLTKLQRLFFYNNKVSDVSSLANLT	food product			2403	800	NO	Roche SM. Et al. BMC Microbiol 2012 12:1 304
OG-436	09-98 HPR 50a Al1	EU295341	SDISALSGLTSLQQLSFGNQVTDLKPLANLT	DISPVSSLTKLQRLFFYNNKVSDVSSLANLT	food product			2394	797	NO	Roche SM. Et al. BMC Microbiol 2012 12:1 304
OG-437	99EB04LM	EU295340	SDISALSGLTSLQQLSFGNQVTDLKPLANLT	DISPVSSLTKLQRLFFYNNKVSDVSSLANLT	food product			2403	76	YES	Roche SM. Et al. BMC Microbiol 2012 12:1 304
OG-438	99EB24LM	EU295339	SDISALSGLTSLQQLSFGNQVTDLKPLANLT	DISPVSSLTKLQRLFFYNNKVSDVSSLANLT	food product			2403	76	YES	Roche SM. Et al. BMC Microbiol 2012 12:1 304
OG-440	ATCC 19115	EU295337	SDISALSGLTSLQQLSFGNQVTDLKPLANLT	DISPVSSLTKLQRLFFYNNKVSDVSSLANLT	human clinical case			2403	800	NO	Roche SM. Et al. BMC Microbiol 2012 12:1 304
OG-441	Scott A	GU735675	SDISALSGLTSLQQLSFGNQVTDLKPLANLT	DISPVSSLTKLQRLFFYNNKVSDVSSLANLT	Human clinical isolate	blood		2403	800	NO	Holch A. et al. Appl Environ Microbiol 2010 76:10 3391-3397
OG-442	La22	GU735674	SDISALSGLTSLQQLSFGNQVTDLKPLANLT	DISPVSSLTKLQRLFFYNNKVSDVSSLANLT	cold smoked salmon			2403	800	NO	Holch A. et al. Appl Environ Microbiol 2010 76:10 3391-3397
OG-443	4810-98	GU735673	SDISALSGLTSLQQLSFGNQVTDLKPLANLT	DISPVSSLTKLQRLFFYNNKVSDVSSLANLT	maternofetal fluid			2394	797	NO	Holch A. et al. Appl Environ Microbiol 2010 76:10 3391-3397
OG-444	3495-04	GU735672	SDISALSGLTNLQQLSFGNQVTDLKPLANLT	DISPVSSLTKLQRLFFYNNKVSDVSSLANLT	maternofetal fluid			2403	800	NO	Holch A. et al. Appl Environ Microbiol 2010 76:10 3391-3397
OG-445	3272-03	GU735671	SDISALSGLTSLQQLSFGNQVTDLKPLANLT	DISPVSSLTKLQRLFFYNNKVSDVSSLANLT	maternofetal fluid			2403	800	NO	Holch A. et al. Appl Environ Microbiol 2010 76:10 3391-3397
OG-446	3849-97	GU735670	SDISALSGLTSLQQLSFGNQVTDLKPLANLT	DISPVSSLTKLQRLFFYNNKVSDVSSLANLT	maternofetal fluid			2403	800	NO	Holch A. et al. Appl Environ Microbiol 2010 76:10 3391-3397
OG-447	4446	GU735669	SDISALSGLTSLQQLSFGNQVTDLKPLANLT	DISPVSSLTKLQRLFFYNNKVSDVSSLANLT	Human clinical isolate	blood		2403	800	NO	Holch A. et al. Appl Environ Microbiol 2010 76:10 3391-3397
OG-448	7418	GU735668	SDISALSGLTNLQQLSFGNQVTDLKPLANLT	DISPVSSLTKLQRLFFYNNKVSDVSSLANLT	spreadable sausage			2403	800	NO	Holch A. et al. Appl Environ Microbiol 2010 76:10 3391-3397
OG-449	12443	GU735667	SDISALSGLISLQQLSFGNQVTDLKPLANLT	DISPVSSLTKLQRLFFYNNKVSDVSSLANLT	maternofetal fluid	monkey		2403	800	NO	Holch A. et al. Appl Environ Microbiol 2010 76:10 3391-3397
OG-451	VIMVF870	EU408854	SDISALSGLTSLQQLSFGNQVTDLKPLANLT	partial sequence, area not available	food			648	216	UNK	Ermolaeva SA. Et al. unpublished
OG-452	VIMVF138	EU408853	SDISALSGLTSLQQLSFGNQVTDLKPLANLT	partial sequence, area not available	food			648	216	UNK	Ermolaeva SA. Et al. unpublished
OG-453	VIMVF110	EU408852	SDISALSGLTSLQQLSFGNQVTDLKPLANLT	partial sequence, area not available	food			648	216	UNK	Ermolaeva SA. Et al. unpublished
OG-454	VIMVF067	EU408851	SDISALSGLTSLQQLSFGNQVTDLKPLANLT	partial sequence, area not available	food			648	216	UNK	Ermolaeva SA. Et al. unpublished
OG-455	VIMVF047	EU408850	SDISALSGLTSLQQLSFGNQVTDLKPLANLT	partial sequence, area not available	food			648	216	UNK	Ermolaeva SA. Et al. unpublished
OG-456	VIMVW048	EU408849	SDISALSGLTNLQQLSFGNQVTDLKPLANLT	partial sequence, area not available	not given			648	216	UNK	Ermolaeva SA. Et al. unpublished
OG-459	VIMPM250	EU408846	SDISALSGLTNLQQLSFGNQVTDLKPLANLT	partial sequence, area not available	artic fox			648	216	UNK	Ermolaeva SA. Et al. unpublished
OG-460	VIMPM061	EU408845	SDISALSGLTSLQQLSFGNQVTDLKPLANLT	partial sequence, area not available	wild boar			648	216	UNK	Ermolaeva SA. Et al. unpublished
OG-473	VIMPR052	EU408832	SDISALSGLTNLQQLSFGNQVTDLKPLANLT	partial sequence, area not available	guinea pig			648	216	UNK	Ermolaeva SA. Et al. unpublished
OG-474	VIMPR097	EU408831	SDISALSGLTSLQQLSFGNQVTDLKPLANLT	partial sequence, area not available	rabbit			648	216	UNK	Ermolaeva SA. Et al. unpublished
OG-475	VIMPR422	EU408830	SDISALSGLTNLQQLSFGNQVTDLKPLANLT	partial sequence, area not available	Apodemus agrarius			648	216	UNK	Ermolaeva SA. Et al. unpublished
OG-476	VIMPR040	EU408829	SDISALSGLTSLQQLSFGNQVTDLKPLANLT	partial sequence, area not available	chinchilla			648	216	UNK	Ermolaeva SA. Et al. unpublished
OG-477	VIMPR134	EU408828	SDISALSGLTNLQQLSFGNQVTDLKPLANLT	partial sequence, area not available	Microtus arvalis			648	216	UNK	Ermolaeva SA. Et al. unpublished
OG-478	VIMPR212	EU408827	SDISALSGLTNLQQLSFGNQVTDLKPLANLT	partial sequence, area not available	chinchilla			648	216	UNK	Ermolaeva SA. Et al. unpublished
OG-479	VIMPR750	EU408826	SDISALSGLTSLQQLSFGNQVTDLKPLANLT	partial sequence, area not available	Myodes glareolus			648	216	UNK	Ermolaeva SA. Et al. unpublished
OG-480	VIMCR474	EU408825	SDISALSGLTSLQQLSFGNQVTDLKPLANLT	partial sequence, area not available	Apodemus agrarius			648	216	UNK	Ermolaeva SA. Et al. unpublished
OG-481	VIMUR211	EU408824	SDISALSGLTSLQQLSFGNQVTDLKPLANLT	partial sequence, area not available	Rattus rattus			648	216	UNK	Ermolaeva SA. Et al. unpublished
OG-482	VIMVR092	EU408823	SDISALSGLTSLQQLSFGNQVTDLKPLANLT	partial sequence, area not available	Apodemus peninsulae			648	216	UNK	Ermolaeva SA. Et al. unpublished
OG-483	VIMVR090	EU408822	SDISALSGLTSLQQLSFGNQVTDLKPLANLT	partial sequence, area not available	Apodemus agrarius			648	216	UNK	Ermolaeva SA. Et al. unpublished
OG-484	VIMVR088	EU408821	SDISALSGLTSLQQLSFGNQVTDLKPLANLT	partial sequence, area not available	Apodemus agrarius			648	216	UNK	Ermolaeva SA. Et al. unpublished
OG-485	VIMVR087	EU408820	SDISALSGLTSLQQLSFGNQVTDLKPLANLT	partial sequence, area not available	Clethrionomys rufocanus			648	216	UNK	Ermolaeva SA. Et al. unpublished
OG-486	VIMVR084	EU408819	SDISALSGLTSLQQLSFGNQVTDLKPLANLT	partial sequence, area not available	Apodemus agrarius			648	216	UNK	Ermolaeva SA. Et al. unpublished
OG-487	VIMVR082	EU408818	SDISALSGLTSLQQLSFGNQVTDLKPLANLT	partial sequence, area not available	Apodemus agrarius			648	216	UNK	Ermolaeva SA. Et al. unpublished
OG-488	VIMVR081	EU408817	SDISALSGLTSLQQLSFGNQVTDLKPLANLT	partial sequence, area not available	Clethrionomys rufocanus			648	216	UNK	Ermolaeva SA. Et al. unpublished
OG-489	VIMVR062	EU408816	SDISALSGLTNLQQLSFGNQVTDLKPLANLT	partial sequence, area not available	Clethrionomys rufocanus			648	216	UNK	Ermolaeva SA. Et al. unpublished
OG-490	VIMPH078	EU408815	SDISALSGLTSLQQLSFGNQVTDLKPLANLT	partial sequence, area not available	Homo sapiens carrier			648	216	UNK	Ermolaeva SA. Et al. unpublished
OG-491	VIMPH198	EU408814	SDISALSGLTNLQQLSFGNQVTDLKPLANLT	partial sequence, area not available	Homo sapiens carrier			648	216	UNK	Ermolaeva SA. Et al. unpublished
OG-492	VIMPHk23	EU408813	SDISALSGLTSLQQLSFGNQVTDLKPLANLT	partial sequence, area not available	Homo sapiens carrier			648	216	UNK	Ermolaeva SA. Et al. unpublished
OG-493	VIMPH007	EU408812	SDISALSGLTSLQQLSFGNQVTDLKPLANLT	partial sequence, area not available	Homo sapiens carrier			648	216	UNK	Ermolaeva SA. Et al. unpublished
OG-494	VIMPH006	EU408811	SDISALSGLTNLQQLSFGNQVTDLKPLANLT	partial sequence, area not available	Homo sapiens carrier			648	216	UNK	Ermolaeva SA. Et al. unpublished
OG-495	VIMPH005	EU408810	SDISALSGLTSLQQLSFGNQVTDLKPLANLT	partial sequence, area not available	Homo sapiens carrier			648	216	UNK	Ermolaeva SA. Et al. unpublished
OG-496	VIMVH234	EU408809	SDISALSGLTNLQQLSFGNQVTDLKPLANLT	partial sequence, area not available	Homo sapiens carrier			648	216	UNK	Ermolaeva SA. Et al. unpublished
OG-497	VIMVH071	EU408808	SDISALSGLTNLQQLSFGNQVTDLKPLANLT	partial sequence, area not available	Homo sapiens carrier			648	216	UNK	Ermolaeva SA. Et al. unpublished
OG-498	VIMVH333	EU408807	SDISALSGLTSLQQLSFGNQVTDLKPLANLT	partial sequence, area not available	Homo sapiens carrier			648	216	UNK	Ermolaeva SA. Et al. unpublished
OG-499	VIMVH325	EU408806	SDISALSGLTSLQQLSFGNQVTDLKPLANLT	partial sequence, area not available	Homo sapiens carrier			648	216	UNK	Ermolaeva SA. Et al. unpublished
OG-500	VIMPA003	EU408805	SDISALSGLTNLQQLSFGNQVTDLKPLANLT	partial sequence, area not available	Homo sapiens	clinical sample		648	216	UNK	Ermolaeva SA. Et al. unpublished
OG-501	VIMPA064	EU408804	SDISALSGLTNLQQLSFGNQVTDLKPLANLT	partial sequence, area not available	Homo sapiens	clinical sample		648	216	UNK	Ermolaeva SA. Et al. unpublished
OG-502	VIMHA633	EU408803	SDISALSGLTSLQQLSFGNQVTDLKPLANLT	partial sequence, area not available	Homo sapiens	clinical sample		648	216	UNK	Ermolaeva SA. Et al. unpublished
OG-503	VIMHA012	EU408802	SDISALSGLTSLQQLSFGNQVTDLKPLANLT	partial sequence, area not available	Homo sapiens	clinical sample		648	216	UNK	Ermolaeva SA. Et al. unpublished
OG-504	VIMHA038	EU408801	SDISALSGLTSLQQLSFGNQVTDLKPLANLT	partial sequence, area not available	Homo sapiens	clinical sample		648	216	UNK	Ermolaeva SA. Et al. unpublished
OG-505	VIMHA036	EU408800	SDISALSGLTSLQQLSFGNQVTDLKPLANLT	partial sequence, area not available	Homo sapiens	clinical sample		648	216	UNK	Ermolaeva SA. Et al. unpublished
OG-506	VIMHA034	EU408799	SDISALSGLTSLQQLSFGNQVTDLKPLANL	partial sequence, area not available	Homo sapiens	clinical sample		648	216	UNK	Ermolaeva SA. Et al. unpublished
OG-507	VIMHA017	EU408798	SDISALSGLTSLQQLSFGNQVTDLKPLANLT	partial sequence, area not available	Homo sapiens	clinical sample		648	216	UNK	Ermolaeva SA. Et al. unpublished
OG-508	VIMHA015	EU408797	SDISALSGLTSLQQLSFGNQVTDLKPLANLT	partial sequence, area not available	Homo sapiens	clinical sample		648	216	UNK	Ermolaeva SA. Et al. unpublished
OG-509	VIMHA011	EU408796	SDISALSGLTSLQQLSFGNQVTDLKPLANLT	partial sequence, area not available	Homo sapiens	clinical sample		648	216	UNK	Ermolaeva SA. Et al. unpublished
OG-510	VIMHA010	EU408795	SDISALSGLTSLQQLSFGNQVTDLKPLANLT	partial sequence, area not available	Homo sapiens	clinical sample		648	216	UNK	Ermolaeva SA. Et al. unpublished
OG-511	VIMHA009	EU408794	SDISALSGLTSLQQLSFGNQVTDLKPLANLT	partial sequence, area not available	Homo sapiens	clinical sample		648	216	UNK	Ermolaeva SA. Et al. unpublished
OG-512	VIMHA008	EU408793	SDISALSGLTSLQQLSFGNQVTDLKPLANLT	partial sequence, area not available	Homo sapiens	clinical sample		648	216	UNK	Ermolaeva SA. Et al. unpublished
OG-513	VIMHA007	EU408792	SDISALSGLTSLQQLSFGNQVTDLKPLANLT	partial sequence, area not available	Homo sapiens	clinical sample		648	216	UNK	Ermolaeva SA. Et al. unpublished
OG-514	VIMHA006	EU408791	SDISALSGLTSLQQLSFGNQVTDLKPLANLT	partial sequence, area not available	Homo sapiens	clinical sample		648	216	UNK	Ermolaeva SA. Et al. unpublished
OG-515	VIMHA005	EU408790	SDISALSGLTSLQQLSFGNQVTDLKPLANLT	partial sequence, area not available	Homo sapiens	clinical sample		648	216	UNK	Ermolaeva SA. Et al. unpublished
OG-516	VIMHA004	EU408789	SDISALSGLTSLQQLSFGNQVTDLKPLANLT	partial sequence, area not available	Homo sapiens	clinical sample		648	216	UNK	Ermolaeva SA. Et al. unpublished
OG-517	FSLR2142	DQ347777	SDISALSGLTSLQQLSFGNQVTDLKPLANLT	DISPVSSLTKLQRLFFYNNKVSDVSSLANLT	food			2382	794	NO	Tsai Y. et al. unpublished
OG-518	FSLR2128	DQ347776	SDISALSGLTNLQQLSFGNQVTDLKPLANLT	DISPVSSLTKLQRLFFYNNKVSDVSSLANLT	food			2373	781	NO	Tsai Y. et al. unpublished
OG-519	FSLM1001	DQ347775	SDISALSGLTSLQQLSFGNQVTDLKPLANLT	DISPVSSLTKLQRLFFYNNKVSDVSSLANLT	animal			2382	794	NO	Tsai Y. et al. unpublished
OG-520	FSLJ2074	DQ347774	SDISALSGLTSLQQLSFGNQVTDLKPLANLT	DISPVSNLTKLQRLFFYNNKVSDVSSLANLT	animal			2382	794	NO	Tsai Y. et al. unpublished
OG-521	FSLJ2071	DQ347773	SDISALSGLTNLQQLSFGNQVTDLKPLANLT	DISPVSSLTKLQRLFFYNNKVSDVSSLANLT	animal			2382	794	NO	Tsai Y. et al. unpublished
OG-522	FSLJ1208	DQ347772	SDISALSGLTSLQQLSFGNQVTDLKPLANLT	DISPVSSLTKLQRLFFYNNKVSDVSSLANLT	animal			2382	794	NO	Tsai Y. et al. unpublished
OG-523	FSLJ1168	DQ347771	SDISALSGLTNLQQLSFGNQVTDLKPLANLT	DISPVSSLTKLQRLFFYNNKVSDVSSLANLT	human			2382	794	NO	Tsai Y. et al. unpublished
OG-524	FSLF2501	DQ347770	SDISALSGLTNLQQLSFGNQVTDLKPLANLT	DISPVSSLTKLQRLFFYNNKVSDVSSLANLT	human			2373	791	NO	Tsai Y. et al. unpublished
OG-525	FSLF2318	DQ347769	SDISALSGLTNLQQLSFGNQVTDLKPLANLT	DISPVSSLTKLQRLFFYNNKVSDVSSLANLT	animal			2382	794	NO	Tsai Y. et al. unpublished
OG-526	FSLF2270	DQ347768	SDISVLSGLTSLQQLSFGNQVTDLKPLANLT	DISPVSSLTKLQRLFFYNNKVSDVSSLANLT	human			2373	791	NO	Tsai Y. et al. unpublished
OG-527	FSLF2086	DQ347767	SDISALSGLTSLQQLSFGNQVTDLKPLANLT	DISPVSSLTKLQRLFFYNNKVSDVSSLANLT	human			2382	794	NO	Tsai Y. et al. unpublished
OG-528	FSLF2695	DQ347766	SDISALSGLTNLQQLSFGNQVTDLKPLANLT	DISPVSSLTKLQRLFFYNNKVSDVSSLANLT	human			2382	794	NO	Tsai Y. et al. unpublished
OG-529	LI0521	EF409978	SDISALSGLTSLQQLSFGNQVTDLKPLANLT	DISPVSSLTKLQRLFFYNNKVSDVSSLANLT	rabbit			3195	800	NO	Yu WL. Et al. J Med Microbiol 2007 56:7 888-895
OG-530	FSL F6-684	KN050647	SDISALSGLTNLQQLSFGNQVTDLKPLANLT	DISPVSSLTKLQRLFFYNNKVSDVSSLANLT	genomic DNA			2852103	800	NO	Bishop-Lilly KA. Et al. Bioscience, Los Alamos National Lab 2014
OG-531	strain 6	DQ992012	partial sequence, area not available	DISPVSSLTKLQRLFFYNNKVSDVSSLANLT	food			607	202	UNK	Jiang L. et al. Int J Food Microbiol 2008 121:1 53-59
OG-532	strain p8	DQ992011	partial sequence, area not available	DISPVSSLTKLQRLFFYNNKVSDVSSLANLT	food			607	202	UNK	Jiang L. et al. Int J Food Microbiol 2008 121:1 53-59
OG-533	strain p6	DQ992010	partial sequence, area not available	DISPVSSLTKLQRLFFYNNKVSDVSSLANLT	food			607	202	UNK	Jiang L. et al. Int J Food Microbiol 2008 121:1 53-59
OG-534	strain p3	DQ992009	partial sequence, area not available	DISPVSSLTKLQRLFFYNNKVSDVSSLANLT	food			607	202	UNK	Jiang L. et al. Int J Food Microbiol 2008 121:1 53-59
OG-535	strain NB001	DQ992008	partial sequence, area not available	DISPVSSLTKLQRLFFYNNKVSDVSSLANLT	food			607	202	UNK	Jiang L. et al. Int J Food Microbiol 2008 121:1 53-59
OG-536	strain 29	DQ992007	partial sequence, area not available	DISPVSSLTKLQRLFFYNNKVSDVSSLANLT	food			607	202	UNK	Jiang L. et al. Int J Food Microbiol 2008 121:1 53-59
OG-537	strain 28	DQ992006	partial sequence, area not available	DISPVSSLTKLQRLFFYNNKVSDVSSLANLT	food			607	202	UNK	Jiang L. et al. Int J Food Microbiol 2008 121:1 53-59
OG-538	strain HJ	DQ992005	partial sequence, area not available	DISPVSSLTKLQRLFFYNNKVSDVSSLANLT	food			607	202	UNK	Jiang L. et al. Int J Food Microbiol 2008 121:1 53-59
OG-539	strain 690	DQ992004	partial sequence, area not available	DISPVSSLTKLQRLFFYNNKVSDVSSLANLT	food			607	202	UNK	Jiang L. et al. Int J Food Microbiol 2008 121:1 53-59
OG-540	strain 0194	DQ992003	partial sequence, area not available	DISPVSSLTKLQRLFFYNNKVSDVSSLANLT	food			607	202	UNK	Jiang L. et al. Int J Food Microbiol 2008 121:1 53-59
OG-541	strain 12	DQ992001	partial sequence, area not available	DISPVSSLTKLQRLFFYNNKVSDVSSLANLT	food			607	202	UNK	Jiang L. et al. Int J Food Microbiol 2008 121:1 53-59
OG-542	strain 33	DQ992000	partial sequence, area not available	DISPVSSLTKLQRLFFYNNKVSDVSSLANLT	food			607	202	UNK	Jiang L. et al. Int J Food Microbiol 2008 121:1 53-59
OG-543	strain 01181	DQ991998	partial sequence, area not available	DISPVSSLTKLQRLFFYNNKVSDVSSLANLT	food			607	202	UNK	Jiang L. et al. Int J Food Microbiol 2008 121:1 53-59
OG-544	strain 1057	DQ991997	partial sequence, area not available	DISPVSSLTKLQRLFFYNNKVSDVSSLANLT	food			607	202	UNK	Jiang L. et al. Int J Food Microbiol 2008 121:1 53-59
OG-545	strain 1056	DQ991996	partial sequence, area not available	DISPVSSLTKLQRLFFYNNKVSDVSSLANLT	food			607	202	UNK	Jiang L. et al. Int J Food Microbiol 2008 121:1 53-59
OG-546	strain 681	DQ991995	partial sequence, area not available	DISPVSSLTKLQRLFFYNNKVSDVSSLANLT	food			607	202	UNK	Jiang L. et al. Int J Food Microbiol 2008 121:1 53-59
OG-547	strain 320	DQ991994	partial sequence, area not available	DISPVSSLTKLQRLFFYNNKVSDVSSLANLT	food			607	202	UNK	Jiang L. et al. Int J Food Microbiol 2008 121:1 53-59
OG-548	10403S	DQ132795	SDISALSGLTNLQQLSFGNQVTDLKPLANLT	DISPVSSLTKLQRLFFYNNKVSDVSSLANLT	human skin lesion			2403	800	NO	Jiang LL. Et al. Acta biochim Biophys Sin 2006 38:4 262-270
OG-549	H4	DQ132794	SDISALSGLTNLQQLSFGNQVTDLKPLANLT	DISPVSSLTKLQRLFFYNNKVSDVSSLASLT	cow's milk			2403	800	NO	Jiang LL. Et al. Acta biochim Biophys Sin 2006 38:4 262-270
OG-550	NWI	HQ703563	SDISALSGLTSLQQLSFGNQVTDLKPLANLT	DISPVSSLTKLQRLFFYNNKVSDVSSLANLT	cardiac pseudotumor			2403	800	NO	Alonzo F. et al. J Med Microbiol 2011 60:4 423-434
OG-551	J5043	HQ703562	SDISALSGLTSLQQLSFGNQVTDLKPLANLT	DISPVSSLTKLQRLFFYNNKVSDVSSLANLT	blood			2403	800	NO	Alonzo F. et al. J Med Microbiol 2011 60:4 423-434
OG-552	J4901	HQ703561	SDISALSGLTSLQQLSFGNQVTDLKPLANLT	DISPVSSLTKLQRLFFYNNKVSDVSSLANLT	heart tissue			2403	800	NO	Alonzo F. et al. J Med Microbiol 2011 60:4 423-434
OG-553	J4403	HQ703560	SDISALSGLTNLQQLSFGNQVTDLKPLANLT	DISPVSSLTKLQRLFFYNNKVSDVSSLANLT	pericardial fluid			2403	800	NO	Alonzo F. et al. J Med Microbiol 2011 60:4 423-434
OG-554	07PF0776	HQ703559	SDISALSGLTNLQQLSFGNQVTDLKPLANLT	DISPVSSLTKLQRLFFYNNKVSDVSSLANLT	cardiac interventricular septal			2403	800	NO	Alonzo F. et al. J Med Microbiol 2011 60:4 423-434
OG-555	OIS	HQ703557	SDISALSGLTNLQQLSFGNQVTDLKPLANLT	DISPVSSLTKLQRLFFYNNKVSDVSSLANLT	brie cheese			2403	800	NO	Alonzo F. et al. J Med Microbiol 2011 60:4 423-434
OG-556	F2379	HQ703556	SDISALSGLTSLQQLSFGNQVTDLKPLANLT	DISPVSSLTKLQRLFFYNNKVSDVSSLANLT	jalisco cheese			2403	800	NO	Alonzo F. et al. J Med Microbiol 2011 60:4 423-434
OG-557	66-5-1	AB522794	SDISALSGLTSLQQLSFGNQVTDLKPLANLT	DISPVSSLTKLQRLFFYNNKVSDVSSLANLT	raw RTE seafood			2403	800	NO	Miya S. et al. Appl Environ Microbiol 2010 76:10 3383-3386
OG-558	64-13-1	AB522793	SDISALSGLTNLQQLSFGNQVTDLKPLANLT	DISPVSSLTKLQRLFFYNNKVSDVSSLANLT	raw RTE seafood			2403	800	NO	Miya S. et al. Appl Environ Microbiol 2010 76:10 3383-3386
OG-559	60-7-1	AB522792	SDISALSGLTSLQQLSFGNQVTDLKPLANLT	DISPVSSLTKLQRLFFYNNKVSDVSSLANLT	raw RTE seafood			2403	800	NO	Miya S. et al. Appl Environ Microbiol 2010 76:10 3383-3386
OG-560	60-3-1	AB522791	SDISALSGLTSLQQLSFGNQVTDLKPLANLT	DISPVSSLTKLQRLFFYNNKVSDVSSLANLT	raw RTE seafood			2403	800	NO	Miya S. et al. Appl Environ Microbiol 2010 76:10 3383-3386
OG-561	55-8-1	AB522790	SDISALSGLTSLQQLSFGNQVTDLKPLANLT	DISPVSSLTKLQRLFFYNNKVSDVSSLANLT	raw RTE seafood			2403	800	NO	Miya S. et al. Appl Environ Microbiol 2010 76:10 3383-3386
OG-562	55-4-3	AB522789	SDISALSGLTSLQQLSFGNQVTDLKPLANLT	DISPVSSLTKLQRLFFYNNKVSDVSSLANLT	raw RTE seafood			2403	800	NO	Miya S. et al. Appl Environ Microbiol 2010 76:10 3383-3386
OG-563	55-2-1	AB522788	SDISALSGLTSLQQLSFGNQVTDLKPLANLT	DISPVSSLTKLQRLFFYNNKVSDVSSLANLT	raw RTE seafood			2403	800	NO	Miya S. et al. Appl Environ Microbiol 2010 76:10 3383-3386
OG-564	54-7-1	AB522787	SDISALSGLTSLQQLSFGNQVTDLKPLANLT	DISPVSSLTKLQRLFFYNNKVSDVSSLANLT	raw RTE seafood			2403	800	NO	Miya S. et al. Appl Environ Microbiol 2010 76:10 3383-3386
OG-565	52-15-3	AB522786	SDISALSGLTNLQQLSFGNQVTDLKPLANLT	DISPVSSLTKLQRLFFYNNKVSDVSSLANLT	raw RTE seafood			2403	800	NO	Miya S. et al. Appl Environ Microbiol 2010 76:10 3383-3386
OG-566	52-15-1	AB522785	SDISALSGLTNLQQLSFGNQVTDLKPLANLT	DISPVSSLTKLQRLFFYNNKVSDVSSLANLT	raw RTE seafood			2403	800	NO	Miya S. et al. Appl Environ Microbiol 2010 76:10 3383-3386
OG-567	51-9-1	AB522784	SDISALSGLTSLQQLSFGNQVTDLKPLANLT	DISPVSSLTKLQRLFFYNNKVSDVSSLANLT	raw RTE seafood			2403	800	NO	Miya S. et al. Appl Environ Microbiol 2010 76:10 3383-3386
OG-581	R10	EF558943	SDISALSGLTSL*QLSFGNQVTDLKPLANLT	DISPVSSLTKLQRLFFYNNKVSDVSSLANLT	raw chicken meat	retail		2369	789	YES	Lopez V. et al. J Food Prot 2013 76:1 129-132
OG-582	R8	EF558941	SDISALSGLTSLQQLSFGNQVTDLKPLANLT	DISPVSSLTKLQRLFFYNNKVSDVSSLANLT	raw chicken meat	retail		2368	788	NO	Lopez V. et al. J Food Prot 2013 76:1 129-132
OG-583	R1	EF558934	SDISALSGLTSLQQLSFGNQVTDLKPLANLT	DISPVSSLTKLQRLFFYNNKVSDVSSLANLT	raw chicken meat	retail		2369	789	YES	Lopez V. et al. J Food Prot 2013 76:1 129-132
OG-584	R6	EF558939	SDISALSGLTSLQQLSFGNQVTDLKPLANLT	DISPVSSLTKLQRLFFYNNKVSDVSSLANLT	raw chicken meat	retail		2245	748	YES	Lopez V. et al. J Food Prot 2013 76:1 129-132
OG-585	R5	EF558938	SDISALSGLTSLQQLSFGNQVTDLKPLANLT	DISPVSSLTKLQRLFFYNNKVSDVSSLANLT	raw chicken meat	retail		2245	748	YES	Lopez V. et al. J Food Prot 2013 76:1 129-132
OG-586	R4	EF558937	SDISALSGLTSLQQLSFGNQVTDLKPLANLT	DISPVSSLTKLQRLFFYNNKVSDVSSLANLT	raw chicken meat	retail		2187	729	YES	Lopez V. et al. J Food Prot 2013 76:1 129-132
OG-587	R3	EF228936	SDISALSGLTSLQQLSFGNQVTDLKPLANLT	DISPVSSLTKLQRLFFYNNKVSDVSSLANLT	raw chicken meat	retail		2437	812	YES	Lopez V. et al. J Food Prot 2013 76:1 129-132
OG-594	L3102	KJ129607	SDISALSGLTSLQQLSFGNQVTDLKPLANLT	DISPVSSLTKLQRLFFYNNKVSDVSSLANLT	Homo sapiens	newborn		2514	325	YES	Gelbicova T. et al. unpublished 2014
OG-646	S10.1	HQ111542	SDISALSGLTSLQQLSFGNQVTDLKPLANLT	DISPVSSLTKLQRLFFYNNKVSDVSSLANLT	pig slaughterhouse and processing	products and environment		2402	491	YES	Ortiz S. et al. Food Microbiol 2014 39 81-88
OG-647	S16	HQ111550	SDISALSGLTSL*QLSFGNQVTDLKPLANLT	DISPVSSLTKLQRLFFYNNKVSDVSSLANLT	pig slaughterhouse and processing	raw products		2473	188	YES	Ortiz S. et al. Food Microbiol 2014 39 81-88
OG-648	S13	HQ111547	SDISALSGLTNLQQLSFGNQVTDLKPLANLT	DISPVSSLTKLQRLFFYNNKVSDVSSLANLT	pig slaughterhouse and processing	raw products		2462	806	YES	Ortiz S. et al. Food Microbiol 2014 39 81-88
OG-650	S12	HQ111545	SDISALSGLTSLQQLSFGNQVTDLKPLANLT	DISPVSSLTKLQRLFFYNNKVSDVSSLANLT	pig slaughterhouse and processing	products, environment and carcasses		2402	576	YES	Ortiz S. et al. Food Microbiol 2014 39 81-88
OG-651	S10.2	HQ111543	SDISALSGLTSLQQLSFGNQVTDLKPLANLT	DISPVSSLTKLQRLFFYNNKVSDVSSLANLT	pig slaughterhouse and processing	carcasses		2156	491	YES	Ortiz S. et al. Food Microbiol 2014 39 81-88
OG-652	S8	HQ111540	SDISALSGLTSLQQLSFGNQVTDLKPLANLT	DISPVSSLTKLQRLFFYNNKVSDVSSLANLT	pig slaughterhouse and processing	raw products		2404	684	YES	Ortiz S. et al. Food Microbiol 2014 39 81-88
OG-654	S5	HQ111534	SDISALSGLTSLQQLSFGNQVTDLKPLANLT	DISPVSSLTKLQRLFFYNNKVSDVSSLANLT	pig slaughterhouse and processing	products, environment and carcasses		2403	576	YES	Ortiz S. et al. Food Microbiol 2014 39 81-88
OG-655	S4.1	HQ111530	SDISALSGLTNLQQLSFGNQVTDLKPLANLT	DISPVSSLTKLQRLFFYNNKVSDVSSLANLT	pig slaughterhouse and processing	products, environment and carcasses		2410	794	YES	Ortiz S. et al. Food Microbiol 2014 39 81-88
OG-656	S3	HQ111529	SDISALSGLTSLQQLSFGNQVTDLKPLANLT	DISPVSSLTKLQRLFFYNNKVSDVSSLANLT	pig slaughterhouse and processing	products, environment and carcasses		2401	491	YES	Ortiz S. et al. Food Microbiol 2014 39 81-88
OG-657	S1	HQ111527	SDISALSGLTSL*QLSFGNQVTDLKPLANLT	DISPVSSLTKLQRLFFYNNKVSDVSSLANLT	pig slaughterhouse and processing	products, environment and carcasses		2403	188	YES	Ortiz S. et al. Food Microbiol 2014 39 81-88
OG-658	CSUFSL N1-081	FJ617536	SDISALSGLTSLQQLSFGNQVTDLKPLANLT	DISPVSSLTKLQRLFFYNNKVSDVSSLANLT	human	clinical		2403	800	NO	Roberts AJ. Et al. Appl Environ Microbiol 2009 75:17 5647-5658
OG-659	CSUFSL N1-079	FJ617535	SDISALSGLTSLQQLSFGNQVTDLKPLANLT	DISPVSSLTKLQRLFFYNNKVSDVSSLANLT	human	clinical		2394	797	NO	Roberts AJ. Et al. Appl Environ Microbiol 2009 75:17 5647-5658
OG-660	CSUFSL N1-074	FJ617534	SDISALSGLTSLQQLSFGNQVTDLKPLANLT	DISPVSSLTKLQRLFFYNNKVSDVSSLANLT	human	clinical		2403	800	NO	Roberts AJ. Et al. Appl Environ Microbiol 2009 75:17 5647-5658
OG-661	CSUFSL N1-072	FJ617533	SDISALSGLTSLQQLSFGNQVTDLKPLANLT	DISPVSSLTKLQRLFFYNNKVSDVSSLANLT	human	clinical		2403	800	NO	Roberts AJ. Et al. Appl Environ Microbiol 2009 75:17 5647-5658
OG-662	CSUFSL N1-064	FJ617532	SDISALSGLTSLQQLSFGNQVTDLKPLANLT	DISPVSSLTKLQRLFFYNNKVSDVSSLANLT	human	clinical		2403	800	NO	Roberts AJ. Et al. Appl Environ Microbiol 2009 75:17 5647-5658
OG-663	CSUFSL N1-054	FJ617531	SDISALSGLTSLQQLSFGNQVTDLKPLANLT	DISPVSSLTKLQRLFFYNNKVSDVSSLANLT	human	clinical		2394	797	NO	Roberts AJ. Et al. Appl Environ Microbiol 2009 75:17 5647-5658
OG-664	CSUFSL N1-044	FJ617530	SDISALSGLTSLQQLSFGNQVTDLKPLANLT	DISPVSSLTKLQRLFFYNNKVSDVSSLANLT	human	clinical		2403	800	NO	Roberts AJ. Et al. Appl Environ Microbiol 2009 75:17 5647-5658
OG-665	CSUFSL N1-035	FJ617529	SDISALSGLTSLQQLSFGNQVTDLKPLANLT	DISPVSSLTKLQRLFFYNNKVSDVSSLANLT	human	clinical		2403	800	NO	Roberts AJ. Et al. Appl Environ Microbiol 2009 75:17 5647-5658
OG-666	CSUFSL N1-031	FJ617528	SDISALSGLTSLQQLSFGNQVTDLKPLANLT	DISPVSSLTKLQRLFFYNNKVSDVSSLANLT	human	clinical		2403	800	NO	Roberts AJ. Et al. Appl Environ Microbiol 2009 75:17 5647-5658
OG-667	CSUFSL N1-023	FJ617527	SDISALSGLTSLQQLSFGNQVTDLKPLANLT	DISPVSSLTKLQRLFFYNNKVSDVSSLANLT	human	clinical		2403	800	NO	Roberts AJ. Et al. Appl Environ Microbiol 2009 75:17 5647-5658
OG-668	CSUFSL N1-022	FJ617526	SDISALSGLTNLQQLSFGNQVTDLKPLANLT	DISPVSSLTKLQRLFFYNNKVSDVSSLANLT	human	clinical		2403	800	NO	Roberts AJ. Et al. Appl Environ Microbiol 2009 75:17 5647-5658
OG-669	CSUFSL N1-009	FJ617525	SDISALSGLTSLQQLSFGNQVTDLKPLANLT	DISPVSSLTKLQRLFFYNNKVSDVSSLANLT	human	clinical		2403	800	NO	Roberts AJ. Et al. Appl Environ Microbiol 2009 75:17 5647-5658
OG-670	CSUFSL N1-008	FJ617524	SDISALSGLTSLQQLSFGNQVTDLKPLANLT	DISPVSSLTKLQRLFFYNNKVSDVSSLANLT	human	clinical		2403	800	NO	Roberts AJ. Et al. Appl Environ Microbiol 2009 75:17 5647-5658
OG-671	CSUFSL N1-006	FJ617523	SDISALSGLTNLQQLSFGNQVTDLKPLANLT	DISPVSSLTKLQRLFFYNNKVSDVSSLANLT	human	clinical		2403	800	NO	Roberts AJ. Et al. Appl Environ Microbiol 2009 75:17 5647-5658
OG-672	CSUFSL N1-003	FJ617522	SDISALSGLTNLQQLSFGNQVTDLKPLANLT	DISPVSSLTKLQRLFFYNNKVSDVSSLANLT	human	clinical		2403	800	NO	Roberts AJ. Et al. Appl Environ Microbiol 2009 75:17 5647-5658
OG-674	FSL R2-081	EU699433	SDISALSGLTSL*QLSFGNQVTDLKPLANLT	partial sequence, area not available	not given			823	274	YES	Van Stelton A. Nightingale KK. Unpublished 2008
OG-675	FSL T1-045	EU699432	partial sequence, area not available	DISPVSSLTKLQRLFFYNNKVSDVSSLANLT	food			764	254	YES	Van Stelton A. Nightingale KK. Unpublished 2008
OG-676	FSL R2-080	EU699431	SDISALSGLTSL*QLSFGNQVTDLKPLANLT	partial sequence, area not available	food			836	278	YES	Van Stelton A. Nightingale KK. Unpublished 2008
OG-678	MB 2314	AM076708	partial sequence, area not available	DISPVSSLTKLQRLFFYNNKVSDVSSLANLT	amniotic fluid	human clinical sporadic		1714	494	NO	Werbrouck H. et al. Appl Environ Microbiol 2006 72:6 3862-3871
OG-679	MB 689	AM076711	partial sequence, area not available	DISPVSSLTKLQRLFFYNNKVSDVXSLANLT		human clinical sporadic		1693	487	NO	Werbrouck H. et al. Appl Environ Microbiol 2006 72:6 3862-3871
OG-680	MB 2322	AM076710	partial sequence, area not available	DISPVSSLTKLQRLFFYNNKVSDVSSLANLT	blood	human clinical sporadic		1714	494	NO	Werbrouck H. et al. Appl Environ Microbiol 2006 72:6 3862-3871
OG-681	MB 2316	AM076709	partial sequence, area not available	DISPVSSLTKLQRLFFYNNKVSDVSSLANLT	blood	human clinical sporadic		1714	494	NO	Werbrouck H. et al. Appl Environ Microbiol 2006 72:6 3862-3871
OG-682	MB 677	AM076702	partial sequence, area not available	DISPVSSLTKLQRLFFYNNKVSDVSSLANLT	CSF	human clinical sporadic		1703	490	NO	Werbrouck H. et al. Appl Environ Microbiol 2006 72:6 3862-3871
OG-683	MB 676	AM076701	partial sequence, area not available	DISPVSSLTKLQRLFFYNNKVSDVSSLANLT	CSF	human clinical sporadic		1714	494	NO	Werbrouck H. et al. Appl Environ Microbiol 2006 72:6 3862-3871
OG-684	MB 2649	AM076700	partial sequence, area not available	DISPVSSLTKLQRLFFYNNKVSDVSSLANLT	blood	human clinical sporadic		1714	494	NO	Werbrouck H. et al. Appl Environ Microbiol 2006 72:6 3862-3871
OG-685	MB 2647	AM076699	partial sequence, area not available	DISPVSSLTKLQRLFFYNNKVSDVSSLANLT	blood	human clinical sporadic		1714	494	NO	Werbrouck H. et al. Appl Environ Microbiol 2006 72:6 3862-3871
OG-686	MB 2644	AM076698	partial sequence, area not available	DISPVSSLTKLQRLFFYNNKVSDVSSLANLT	blood	human clinical sporadic		1714	494	NO	Werbrouck H. et al. Appl Environ Microbiol 2006 72:6 3862-3871
OG-687	MB 2641	AM076697	partial sequence, area not available	DISPVSSLTKLQRLFFYNNKVSDVSSLANLT	blood	human clinical sporadic		1714	494	NO	Werbrouck H. et al. Appl Environ Microbiol 2006 72:6 3862-3871
OG-688	EGD	AM076696	partial sequence, area not available	DISPVSSLTKLQRLFFYNNKVSDVSSLANLT	animal clinical	lab reference, epidemic		1714	494	NO	Werbrouck H. et al. Appl Environ Microbiol 2006 72:6 3862-3871
OG-689	MB 2321	AM076690	partial sequence, area not available		blood	human clinical sporadic		1714	48	YES	Werbrouck H. et al. Appl Environ Microbiol 2006 72:6 3862-3871
OG-690	MB 2319	AM076689	partial sequence, area not available	DISPVSSLTKLQRLFFYNNKVSDVSSLANLT	blood	human clinical sporadic		1714	494	NO	Werbrouck H. et al. Appl Environ Microbiol 2006 72:6 3862-3871
OG-691	MB 2317	AM076688	partial sequence, area not available	DISPVSSLTKLQRLFFYNNKVSDVSSLANLT	blood	human clinical sporadic		1714	494	NO	Werbrouck H. et al. Appl Environ Microbiol 2006 72:6 3862-3871
OG-692	MB 2315	AM076687	partial sequence, area not available	DISPVSSLTKLQRLFFYNNKVSDVSSLANLT	CSF	human clinical sporadic		1714	494	NO	Werbrouck H. et al. Appl Environ Microbiol 2006 72:6 3862-3871
OG-693	MB 691	AM076685	partial sequence, area not available			human clinical sporadic		1714	48	YES	Werbrouck H. et al. Appl Environ Microbiol 2006 72:6 3862-3871
OG-694	MB 2320	AM076675	partial sequence, area not available	DISPVSSLTKLQRLFFYNNKVSDVSSLANLT	CSF	human clinical sporadic		1714	494	NO	Werbrouck H. et al. Appl Environ Microbiol 2006 72:6 3862-3871
OG-695	L76	FR750359	SDISALSGLTSLQQLSFGNQVTDLKPLANLT	DISPVSSLTKLQRLFFYNNKVSDVSSLANLT	goat			2403	800	NO	Madarame H. et al. unpublished
OG-696	L146	FR750358	SDISALSGLTSLQQLSFGNQVTDLKPLANLT	DISPVSSLTKLQRLFFYNNKVSDVSSLANLT	cow			2400	800	NO	Madarame H. et al. unpublished
OG-697	L140	FR750357	SDISALSGLTSLQQLSFGNQVTDLKPLANLT	DISPVSSLTKLQRLFFYNNKVSDVSSLANLT	cow			2400	800	NO	Madarame H. et al. unpublished
OG-698	L130	FR750356	SDISALSGLTSLQQLSFGNQVTDLKPLANLT	DISPVSSLTKLQRLFFYNNKVSDVSSLANLT	sheep			2403	800	NO	Madarame H. et al. unpublished
OG-699	LCH09	HM589624	SDISALSGLTNLQQLSFGNQVTDLKPLANLT	DISPVSSLTKLQRLFFYNNKVSDVSSLANLT	fetal brainstem	cow abortion		2403	800	NO	Suba S. et al. unpublished
OG-700	LVCH08	HM589623	SDISALSGLTNLQQLSFGNQVTDLKPLANLT	DISPVSSLTKLQRLFFYNNKVSDVSSLANLT	fetal brainstem	cow abortion		2403	800	NO	Suba S. et al. unpublished
OG-701	L3808	HM589622	SDISALSGLTNLQQLSFGNQVTDLKPLANLT	DISPVSSLTKLQRLFFYNNKVSDVSSLANLT	fetal contents	goat abortion		2403	800	NO	Suba S. et al. unpublished
OG-702	L507	HM589618	SDISALSGLTNLQQLSFGNQVTDLKPLANLT	DISPVSSLTKLQRLFFYNNKVSDVSSLANLT	fetal contents	goat abortion		2403	800	NO	Suba S. et al. unpublished
OG-703	LO28	AY166686	partial sequence, area not available	DISPVSSLTKLQRLFFYNNKVSDVSSLANLT	healthy pregnant carrier			733	244	NO	Olier M. et al. Infect Immun 2003 71:3 1217-1224
OG-704	FSL J1-158	AF497165	SDISALSGLTSLQQLSFGNQVTDLKPLANLT	DISPVSSLTKLQRLFFYNNKVSDVSSLANLT	goat			2241	746	NO	Cai S. et al. J Clin Microbiol 2002 40:9 3319-3325
OG-705	FSL J2-064	AF497163	SDISALSGLTNLQQLSFGNQVTDLKPLANLT	DISPVSSLTKLQRLFFYNNKVSDVSSLANLT	cow			2235	744	NO	Cai S. et al. J Clin Microbiol 2002 40:9 3319-3325
OG-706	FSL J2-045	AF497162	SDISALSGLTNLQQLSFGNQVTDLKPLANLT	DISPVSSLTKLQRLFFYNNKVSDVSSLANLT	sheep			2235	744	NO	Cai S. et al. J Clin Microbiol 2002 40:9 3319-3325
OG-707	FSL J2-039	AF497161	SDISALSGLTNLQQLSFGNQVTDLKPLANLT	DISPVSSLTKLQRLFFYNNKVSDVSSLANLT	turkey			2235	744	NO	Cai S. et al. J Clin Microbiol 2002 40:9 3319-3325
OG-708	FSL J2-017	AF497160	SDISALSGLTSLQQLSFGNQVTDLKPLANLT	DISPVSSLTKLQRLFFYNNKVSDVSSLANLT	cow			2235	744	NO	Cai S. et al. J Clin Microbiol 2002 40:9 3319-3325
OG-709	FSL J2-003	AF497159	SDISALSGLTSLQQLSFGNQVTDLKPLANLT	DISPVSSLTKLQRLFFYNNKVSDVSSLANLT	cow			2226	741	NO	Cai S. et al. J Clin Microbiol 2002 40:9 3319-3325
OG-710	FSL J1-051	AF497158	SDISALSGLTSLQQLSFGNQVTDLKPLANLT	DISPVSSLTKLQRLFFYNNKVSDVSSLANLT	human			2235	744	NO	Cai S. et al. J Clin Microbiol 2002 40:9 3319-3325
OG-711	FSL J1-047	AF497157	SDISALSGLTSLQQLSFGNQVTDLKPLANLT	DISPVSSLTKLQRLFFYNNKVSDVSSLANLT	human			2235	744	NO	Cai S. et al. J Clin Microbiol 2002 40:9 3319-3325
OG-712	FSL J1-038	AF497156	SDISALSGLTNLQQLSFGNQVTDLKPLANLT	DISPVSSLTKLQRLFFYNNKVSDVSSLANLT	human			2235	744	NO	Cai S. et al. J Clin Microbiol 2002 40:9 3319-3325
OG-713	FSL J1-022	AF497155	SDISALSGLTSLQQLSFGNQVTDLKPLANLT	DISPVSSLTKLQRLFFYNNKVSDVSSLANLT	human			2235	744	NO	Cai S. et al. J Clin Microbiol 2002 40:9 3319-3325
OG-714	FSL J2-068	AF497154	SDISALSGLTNLQQLSFGNQVTDLKPLANLT	DISPVSSLTKLQRLFFYNNKVSDVSSLANLT	horse			2226	741	NO	Cai S. et al. J Clin Microbiol 2002 40:9 3319-3325
OG-715	NTSN	CP009897	SDISALSGLTSLQQLSFGNQVTDLKPLANLT	DISPVSSLTKLQRLFFYNNKVSDVSSLANLT	sheep				800	NO	Tan W. et al. Genome Announc 2015 3:1
OG-716	IZSAM Lm hs2008	CP10346	SDISALSGLTSLQQLSFGNQVTDLKPLANLT	DISPVSSLTKLQRLFFYNNKVSDVSSLANLT	CSF	human			797	NO	Prencipe VA. Et al. unpublished
OG-717	SLCC2540	FR733645	SDISALSGLTNLQQLSFGNQVTDLKPLANLT	DISPVSSLTKLQRLFFYNNKVSDVSSLANLT	human				800	NO	Kuenne C. et al. BMC Genomics 2013 14:47
OG-718	SLCC2378	FR733644	SDISALSGLTSLQQLSFGNQVTDLKPLANLT	DISPVSSLTKLQRLFFYNNKVSDVSSLANLT	poultry				800	NO	Kuenne C. et al. BMC Genomics 2013 14:47
OG-719	ATCC 19117	FR733643	SDISALSGLTSLQQLSFGNQVTDLKPLANLT	DISPVSSLTKLQRLFFYNNKVSDVSSLANLT	sheep				800	NO	Kuenne C. et al. BMC Genomics 2013 14:47
OG-720	SLCC5850	FR733647	SDISALSGLTNLQQLSFGNQVTDLKPLANLT	DISPVSSLTKLQRLFFYNNKVSDVSSLANLT	rabbit				800	NO	Kuenne C. et al. BMC Genomics 2013 14:47
OG-721	SLCC2376	FR733651	SDISALSGLTNLQQLSFGNQVTDLKPLANLT	DISPVSSLTKLQRLFFYNNKVSDVSSLANLT	poultry				800	NO	Kuenne C. et al. BMC Genomics 2013 14:47
OG-722	SLCC2482	FR7270325	SDISALSGLTNLQQLSFGNQVTDLKPLANLT	DISPVSSLTKLQRLFFYNNKVSDVSSLANLT	human				800	NO	Kuenne C. et al. BMC Genomics 2013 14:47
OG-723	SLCC2372	FR733648	SDISALSGLTSLQQLSFGNQVTDLKPLANLT	DISPVSSLTKLQRLFFYNNKVSDVSSLANLT	human				800	NO	Kuenne C. et al. BMC Genomics 2013 14:47
OG-724	SLCC2755	FR733646	SDISALSGLTNLQQLSFGNQVTDLKPLANLT	DISPVSSLTKLQRLFFYNNKVSDVSSLANLT	chinchilla				800	NO	Kuenne C. et al. BMC Genomics 2013 14:47
OG-725	08_5578	CP001602	SDISALSGLTNLQQLSFGNQVTDLKPLANLT	DISPVSSLTKLQRLFFYNNKVSDVSSLANLT	human blood				800	NO	Glimour M.W. et al. BMC Genomics 2010 11:120
OG-726	08_5923	CP001604	SDISALSGLTNLQQLSFGNQVTDLKPLANLT	DISPVSSLTKLQRLFFYNNKVSDVSSLANLT	human blood				800	NO	Glimour M.W. et al. BMC Genomics 2010 11:120
OG-727	H34	AY126443	partial sequence, area not available	DISPVSSLTKLQRLFFYNNKVSDVSSLANLT	human			733	205	UNK	Olier M. et al. Infect Immun 2003 71:3 1217-1224
OG-728	H32	AY126442	partial sequence, area not available	DISPVSSLTKLQRLFFYNNKVSDVSSLANLT	human			733	205	UNK	Olier M. et al. Infect Immun 2003 71:3 1217-1224
OG-729	H17	AY126441	partial sequence, area not available	DISPVSSLTKLQRLFFYNNKVSDVSSLANLT	human			732	205	UNK	Olier M. et al. Infect Immun 2003 71:3 1217-1224
OG-730	FSL J2-071	AARN04000004	SDISALSGLTNLQQLSFGNQVTDLKPLANLT	DISPVSSLTKLQRLFFYNNKVSDVSSLANLT	bovine clinical case				796	UNK	Birren B. et al. PloS One 2013 8:6

## Sheet: Food X 223
DB Number	Strain Name	GenBank#	S192N	Y369S	Source	Origin Type	Lineage	Length of Sequence (bp)	Length of Protein (aa)	Premature Stop Y/N	Journal for Sequence
OG-B	EGDe	NP_463962	SDISALSGLTSLQQLSFGNQVTDLKPLANLT	DISPVSSLTKLQRLFFYNNKVSDVSSLANLT				2403	800	NO	Listeria monocytogenes EGDe Genome (Accesion number NC_003210.1)
OG-A	Inlam		SDISALSGLTSLQQLNFGNQVTDLKPLANLT	DISPVSSLTKLQRLFFSNNKVSDVSSLANLT				2403	800	NO	Our lab Inlam sequence by T.Myers August 2012
OG-1	UKVDL1		SDISALSGLTNLQQLSFGNQVTDLKPLANLT	DISPVSSLTKLQRLFFYNNKVSDVSSLANLT	guinea pig brain
OG-2	UKVDL2		SDISALSGLTNLQQLSFGNQVTDLKPLANLT	DISPVSSLTKLQRLFFYNNKVSDVSSLANLT	cattle brain
OG-6	UKVDL6		SDISALSGLTNLQQLSFGNQVTDLKPLANLT	DISPVSSLTKLQRLFFYNNKVSDVSSLANLT	cattle brain
OG-9	UKVDL9		SDISALSGLTSLQQLSFGNQVTDLKPLANLT	DISPVSSLTKLQRLFFYNNKVSDVSSLANLT	goat brain
OG-11	UKVDL11		SDISALSGLTNLQQLSFGNQVTDLKPLANLT	DISPVSSLTKLQRLFFYNNKVSDVSSLANLT	goat brain
OG-14	UKVDL14		SGISALSGLTSLQQLSFGNQVTDLKPLANLT	DISPVSSLTKLQRLFFYNNKVSDVSSLANLT	goat brain
OG-16	FSL E1-119	EF445899	SDISALSGLTNLQQLSFGNQVTDLKPLANLT	DISPVSSLTKLQRLFFYNNKVSDVSSLANLT	animal		I	2403	800	NO	Orsi, RH et al. Microbiology 2007 153:8 2666-2678
OG-17	FSL E1-124	EF445900	SDISALSGLTSLQQLSFGNQVTDLKPLANLT	DISPVSSLTKLQRLFFYNNKVSDVSSLANLT	animal		I	2403	800	NO	Orsi, RH et al. Microbiology 2007 153:8 2666-2678
OG-18	FSL E1-125	EF445901	SDISALSGLTNLQQLSFGNQVTDLKPLANLT	DISPVSSLTKLQRLFFYNNKVSDVSSLANLT	animal		I	2403	800	NO	Orsi, RH et al. Microbiology 2007 153:8 2666-2678
OG-19	FSL N4-288	EF445902	SDISALSGLTNLQQLSFGNQVTDLKPLANLT	DISPVSSLTKLQRLFFYNNKVSDVSSLANLT	animal		I	2403	800	NO	Orsi, RH et al. Microbiology 2007 153:8 2666-2678
OG-20	FSL N4-289	EF445903	SDISALSGLTSLQQLSFGNQVTDLKPLANLT	DISPVSSLTKLQRLFFYNNKVSDVSSLANLT	animal		I	2403	800	NO	Orsi, RH et al. Microbiology 2007 153:8 2666-2678
OG-21	FSL N4-291	EF445904	SDISALSGLTNLQQLSFGNQVTDLKPLANLT	DISPVSSLTKLQRLFFYNNKVSDVSSLANLT	animal		I	2403	800	NO	Orsi, RH et al. Microbiology 2007 153:8 2666-2678
OG-27	FSL F2-601	EF445910	SDISALSGLTNLQQLSFGNQVTDLKPLANLT	DISPVSSLTKLQRLFFYNNKVSDVSSLANLT	human		I	2403	800	NO	Orsi, RH et al. Microbiology 2007 153:8 2666-2678
OG-28	FSL F2-602	EF445911	SDISALSGLTNLQQLSFGNQVTDLKPLANLT	DISPVSSLTKLQRLFFYNNKVSDVSSLANLT	human		I	2403	800	NO	Orsi, RH et al. Microbiology 2007 153:8 2666-2678
OG-29	FSL F2-658	EF445912	SDISALSGLTSLQQLSFGNQVTDLKPLANLT	DISPVSSLTKLQRLFFYNNKVSDVSSLANLT	human		I	2403	800	NO	Orsi, RH et al. Microbiology 2007 153:8 2666-2678
OG-30	FSL F2-637	EF445913	SDISALSGLTSLQQLSFGNQVTDLKPLANLT	DISPVSSLTKLQRLFFYNNKVSDVSSLANLT	human		I	2391	797	YES	Orsi, RH et al. Microbiology 2007 153:8 2666-2678
OG-31	FSL F2-661	EF445914	SDISALSGLTSLQQLSFGNQVTDLKPLANLT	DISPVSSLTKLQRLFFYNNKVSDVSSLANLT	human		I	2403	800	NO	Orsi, RH et al. Microbiology 2007 153:8 2666-2678
OG-32	FSL F2-672	EF445915	SDISALSGLTSLQQLSFGNQVTDLKPLANLT	DISPVSSLTKLQRLFFYNNKVSDVSSLANLT	human		I	2391	797	YES	Orsi, RH et al. Microbiology 2007 153:8 2666-2678
OG-34	FSL E1-123	EF445917	SDISALSGLTSLQQLSFGNQVTDLKPLANLT	DISPVSSLTKLQRLFFYNNKVSDVSSLANLT	animal		II	2403	800	NO	Orsi, RH et al. Microbiology 2007 153:8 2666-2678
OG-35	FSL N4-290	EF445918	SDISALSGLTSLQQLSFGNQVTDLKPLANLT	DISPVSSLTKLQRLFFYNNKVSDVSSLANLT	animal		II	2391	797	YES	Orsi, RH et al. Microbiology 2007 153:8 2666-2678
OG-36	FSL N4-292	EF445919	SDISALSGLTSLQQLSFGNQVTDLKPLANLT	DISPVSSLTKLQRLFFYNNKVSDVSSLANLT	animal		II	2403	800	NO	Orsi, RH et al. Microbiology 2007 153:8 2666-2678
OG-37	FSL N4-293	EF445920	SDISALSGLTSLQQLSFGNQVTDLKPLANLT	DISPVSSLTKLQRLFFYNNKVSDVSSLANLT	animal		II	2403	800	NO	Orsi, RH et al. Microbiology 2007 153:8 2666-2678
OG-43	FSl F2-634	EF445926	SDISALSGLTSLQQLSFGNQVTDLKPLANLT	DISPVSSLTKLQRLFFYNNKVSDVSSLANLT	human		II	2403	800	NO	Orsi, RH et al. Microbiology 2007 153:8 2666-2678
OG-44	FSL F2-639	EF445927	SDISALSGLTSLQQLSFGNQVTDLKPLANLT	DISPVSSLTKLQRLFFYNNKVSDVSSLANLT	human		II	2403	800	NO	Orsi, RH et al. Microbiology 2007 153:8 2666-2678
OG-45	FSL F2-663	EF445928	SDISALSGLTSLQQLSFGNQVTDLKPLANLT	DISPVSSLTKLQRLFFYNNKVSDVSSLANLT	human		II	2403	800	NO	Orsi, RH et al. Microbiology 2007 153:8 2666-2678
OG-55	FSL F2-695	EF445938	SDISALSGLTNLQQLSFGNQVTDLKPLANLT	DISPVSSLTKLQRLFFYNNKVSDVSSLANLT	human		III	2403	800	NO	Orsi, RH et al. Microbiology 2007 153:8 2666-2678
OG-115	FSL C1-117	FMT106	SDISALSGLTNLQQLSFGNQVTDLKPLANLT	DISPVSSLTKLQRLFFYNNKVSDVSSLANLT	human	sporadic		2235	745	UNK	Cai S. et al. J of Clinical Microbiol 2002 40:9 3319-3325
OG-143	FSL E1-258	FMT389	SDISALSGLTSLQQLSFGNQVTDLKPLANLT	DISPVSSLTKLQRLFFYNNKVSDVSSLANLT	unknown	fecal, feed, water		2399	799	YES	Nightingale KK. Et al. Appl Environ Microbiol 70:8 4458-4467
OG-160	FSL F2-086	FMT568	SDISALSGLTSLQQLSFGNQVTDLKPLANLT	DISPVSSLTKLQRLFFYNNKVSDVSSLANLT	human	blood		2397	799	YES	Gray MJ. Et al. Appl Environ Micro 2004 70:10 5833-5841
OG-170	FSL F2-208	FMT685	SDISVLSGLTSLQQLSFGNQVTDLKPLANLT	DISPVSSLTKLQRLFFYNNKVSDVSSLANLT	human	blood		2399	799	YES	Gray MJ. Et al. Appl Environ Micro 2004 70:10 5833-5841
OG-178	FSL F2-270	FMT780	SDISVLSGLTSLQQLSFGNQVTDLKPLANLT	DISPVSSLTKLQRLFFYNNKVSDVSSLANLT	human	sporadic		2387	795	NO	Gray MJ. Et al. Appl Environ Micro 2004 70:10 5833-5841
OG-187	FSL F2-318	FMT841	SDISALSGLTNLQQLSFGNQVTDLKPLANLT	DISPVSSLTKLQRLFFYNNKVSDVSSLANLT	third party	orginally sheep		2397	799	NO	Roberts A. et al. Microbiology 2005 152:3 685-693
OG-199	FSL F2-379	FMT950	partial sequence, area not available	DISPVSSLTKLQRLFFYNNKVSDVSSLANLT	human	sporadic		1432	477	UNK	Gray MJ. Et al. Appl Environ Micro 2004 70:10 5833-5841
OG-215	FSL F2-501	FMT1148	SDISALSGLTNLQQLSFGNQVTDLKPLANLT	DISPVSSLTKLQRLFFYNNKVSDVSSLANLT	human	blood		2388	796	NO	Gray MJ. Et al. Appl Environ Micro 2004 70:10 5833-5841
OG-238	FSL F2-726	FMT1594	partial sequence, area not available	DISPVSSLTKLQRLFFYNNKVSDVSSLANLT	bovine	fecal		1538	512	UNK	Nightingale KK. Et al. Appl Environ Microbiol 2004 70:8 4458-4467
OG-239	FSL F2-727	FMT1597	partial sequence, area not available	I*AQFLV*QSFKDYFSIITR*VT*AHLRT*Q	bovine	fecal		1503	500	YES	Nightingale KK. Et al. Appl Environ Microbiol 2004 70:8 4458-4467
OG-240	FSL F2-728	FMT1599	partial sequence, area not available	DISPVSSLTKLQRLFFYNNKVSDVSSLANLT	bovine	fecal		1502	500	UNK	Nightingale KK. Et al. Appl Environ Microbiol 2004 70:8 4458-4467
OG-241	FSL F2-729	FMT1601	partial sequence, area not available	I*AQFLV*QSFKDYFSIITR*VT*AHLRT*Q	bovine	fecal		1504	501	YES	Nightingale KK. Et al. Appl Environ Microbiol 2004 70:8 4458-4467
OG-243	FSL F2-731	FMT1605	partial sequence, area not available	DISPVSSLTKLQRLFFYNNKVSDVSSLANLT	goat	fecal		1513	504	UNK	Nightingale KK. Et al. Appl Environ Microbiol 2004 70:8 4458-4467
OG-274	S17.1	HQ111551	SDISALSGLTSLQQLSFGNQVTDLKPLANLT	DISPVSSLTKLQRLFFYNNKVSDVSSLANLT	pig slaughterhouse and processing plant	products and environment		2401	800	NO	Ortiz S. et al. Food Microbiol 2014 39 81-88
OG-284	S4.3	HQ111532	SDISALSGLTNLQQLSFGNQVTDLKPLANLT	DISPVSSLTKLQRLFFYNNKVSDVSSLANLT	pig slaughterhouse and processing plant	products and environment		2322	774	NO	Ortiz S. et al. Food Microbiol 2014 39 81-88
OG-285	S4.2	HQ111531	SDISALSGLTNLQQLSFGNQVTDLKPLANLT	DISPVSSLTKLQRLFFYNNKVSDVSSLANLT	pig slaughterhouse and processing plant	products, environment and carcasses		2314	771	NO	Ortiz S. et al. Food Microbiol 2014 39 81-88
OG-286	S2	HQ111528	SDISALSGLTSLQQLSFGNQVTDLKPLANLT	DISPVSSLTKLQRLFFYNNKVSDVSSLANLT	pig slaughterhouse and processing plant	products, environment and carcasses		2404	491	NO	Ortiz S. et al. Food Microbiol 2014 39 81-88
OG-355	N19	EU295422	SDISALSGLTNLQQLSFGNQVTDLKPLANLT	DISPVSSLTKLQRLFFYNNKVSDVSSLANLT	animal clinical case			2403	800	NO	Roche SM. Et al. BMC Microbiol 2012 12:1 304
OG-356	N15	EU295421	SDISALSGLTNLQQLSFGNQVTDLKPLANLT	DISPVSSLTKLQRLFFYNNKVSDVSSLANLT	animal clinical case			2403	800	NO	Roche SM. Et al. BMC Microbiol 2012 12:1 304
OG-357	N13	EU295420	SDISALSGLTNLQQLFFGNQVTDLKPLANLT	DISPVSSLTKLQRLFFYNNKVSDVSSLANLT	animal clinical case			2403	800	NO	Roche SM. Et al. BMC Microbiol 2012 12:1 304
OG-358	N11	EU295419	SDISALSGLTSLQQLSFGNQVTDLKPLANLT	DISPVSSLTKLQRLFFYNNKVSDVSSLANLT	not given			2403	800	NO	Roche SM. Et al. BMC Microbiol 2012 12:1 304
OG-360	LO28	EU295417	SDISALSGLTSLQQLSFGNQVTDLKPLANLT	DISPVSSLTKLQRLFFYNNKVSDVSSLANLT	human isolate			2402	576	YES	Roche SM. Et al. BMC Microbiol 2012 12:1 304
OG-367	464 Inla	EU295410	SDISALSGLTSLQQLSFGNQVTDLKPLANLT	DISPVSSLTKLQRLFFYNNKVSDVSSLANLT	human clinical case			2403	800	NO	Roche SM. Et al. BMC Microbiol 2012 12:1 304
OG-372	99011 Inla	EU295405	SDISALSGLTNLQQLSFGNQVTDLKPLANLT	DISPVSSLTKLQRLFFYNNKVSDVSSLANLT	animal isolate			2403	800	NO	Roche SM. Et al. BMC Microbiol 2012 12:1 304
OG-375	96102 Inla	EU295402	SDISALSGLTNLQQLSFGNQVTDLKPLANLT	DISPVSSLTKLQRLFFYNNKVSDVSSLANLT	animal clinical case			2403	800	NO	Roche SM. Et al. BMC Microbiol 2012 12:1 304
OG-377	96031 Inla	EU295400	SDISALSGLTSLQQLSFGNQVTDLKPLANLT	DISPVSSLTKLQRLFFYNNKVSDVSSLANLT	animal isolate			2403	800	NO	Roche SM. Et al. BMC Microbiol 2012 12:1 304
OG-379	H67	EU295398	SDISALSGLTSLQQLSFGNQVTDLKPLANLT	DISPVSSLTKLQRLFFYNNKVSDVSSLANLT	human clinical case			2403	800	NO	Roche SM. Et al. BMC Microbiol 2012 12:1 304
OG-380	H52	EU295397	SDISALSGLTNLQQLSFGNQVTDLKPLANLT	DISPVSSLTKLQRLFFYNNKVSDVSSLANLT	human clinical case			2403	800	NO	Roche SM. Et al. BMC Microbiol 2012 12:1 304
OG-381	H5	EU295396	SDISALSGLTSLQQLSFGNQVTDLKPLANLT	DISPVSSLTKLQRLFFYNNKVSDVSSLANLT	human clinical case			2403	800	NO	Roche SM. Et al. BMC Microbiol 2012 12:1 304
OG-382	H35	EU295395	SDISALSGLTSLQQLSFGNQVTDLKPLANLT	DISPVSSLTKLQRLFFYNNKVSDVSSLANLT	human clinical case			2402	576	YES	Roche SM. Et al. BMC Microbiol 2012 12:1 304
OG-383	H3	EU295394	SDISALSGLTNLQQLSFGNQVTDLKPLANLT	DISPVSSLTKLQRLFFYNNKVSDVSSLANLT	epidemic			2403	800	NO	Roche SM. Et al. BMC Microbiol 2012 12:1 304
OG-384	H27	EU295393	SDISALSGLTNLQQLSFGNQVTDLKPLANLT	DISPVSSLTKLQRLFFYNNKVSDVSSLASLT	human clinical case			2403	800	NO	Roche SM. Et al. BMC Microbiol 2012 12:1 304
OG-385	H20	EU295392	SDISALSGLTSLQQLSFGNQVTDLKPLANLT	DISPVSSLTKLQRLFFYNNKVSDVSSLANLT	human clinical case			2403	800	NO	Roche SM. Et al. BMC Microbiol 2012 12:1 304
OG-386	H16	EU295391	SDISALSGLTNLQQLSFGNQVTDLKPLANLT	DISPVSSLTKLQRLFFYNNKVSDVSSLANLT	human clinical case			2403	800	NO	Roche SM. Et al. BMC Microbiol 2012 12:1 304
OG-388	CR282	EU295389	SDISALSGLTNLQQLSFGNQVTDLKPLANLT	DISPVSSLTKLQRLFFYNNKVSDVSSLANLT	human clinical case			2403	800	NO	Roche SM. Et al. BMC Microbiol 2012 12:1 304
OG-389	ATCC 19116	EU295388	SDISALSGLTNLQQLSFGNQVTDLKPLANLT	DISPVSSLTKLQRLFFYNNKVSDVSSLANLT	animal isolate			2403	800	NO	Roche SM. Et al. BMC Microbiol 2012 12:1 304
OG-390	ATCC 19114	EU295387	SDISALSGLTNLQQLSFGNQVTDLKPLANLT	DISPVSSLTKLQRLFFYNNKVSDVSSLASLT	animal clinical case			2403	800	NO	Roche SM. Et al. BMC Microbiol 2012 12:1 304
OG-395	AF90	EU295382	SDISALSGLTSLQQLSFGNQVTDLKPLANLT	DISPVSSLTKLQRLFFYNNKVSDVSSLANLT	animal isolate			2403	800	NO	Roche SM. Et al. BMC Microbiol 2012 12:1 304
OG-420	epid GB 38	EU295357	SDISALSGLTSLQQLSFGNQVTDLKPLANLT	DISPVSSLTKLQRLFFYNNKVSDVSSLANLT	epidemic			2403	800	NO	Roche SM. Et al. BMC Microbiol 2012 12:1 304
OG-421	epid Suisse 55	EU295356	SDISALSGLTSLQQLSFGNQVTDLKPLANLT	DISPVSSLTKLQRLFFYNNKVSDVSSLANLT	epidemic			2403	800	NO	Roche SM. Et al. BMC Microbiol 2012 12:1 304
OG-422	epid France 69	EU295355	SDISALSGLTSLQQLSFGNQVTDLKPLANLT	DISPVSSLTKLQRLFFYNNKVSDVSSLANLT	epidemic			2403	800	NO	Roche SM. Et al. BMC Microbiol 2012 12:1 304
OG-424	429	EU295353	SDISALSGLTNLQQLSFGNQVTDLKPLANLT	DISPVSSLTKLQRLFFYNNKVSDVSSLANLT	human clinical case			2403	800	NO	Roche SM. Et al. BMC Microbiol 2012 12:1 304
OG-425	423	EU295352	SDISALSGLTSLQQLSFGNQVTDLKPLANLT	DISPVSSLTKLQRLFFYNNKVSDVSSLANLT	human clinical case			2403	800	NO	Roche SM. Et al. BMC Microbiol 2012 12:1 304
OG-433	N2	EU295344	SDISALSGLTSLQQLSFGNQVTDLKPLANLT	DISPVSSLTKLQRLFFYNNKVSDVSSLANLT	animal clinical case			2403	800	NO	Roche SM. Et al. BMC Microbiol 2012 12:1 304
OG-440	ATCC 19115	EU295337	SDISALSGLTSLQQLSFGNQVTDLKPLANLT	DISPVSSLTKLQRLFFYNNKVSDVSSLANLT	human clinical case			2403	800	NO	Roche SM. Et al. BMC Microbiol 2012 12:1 304
OG-441	Scott A	GU735675	SDISALSGLTSLQQLSFGNQVTDLKPLANLT	DISPVSSLTKLQRLFFYNNKVSDVSSLANLT	Human clinical isolate	blood		2403	800	NO	Holch A. et al. Appl Environ Microbiol 2010 76:10 3391-3397
OG-443	4810-98	GU735673	SDISALSGLTSLQQLSFGNQVTDLKPLANLT	DISPVSSLTKLQRLFFYNNKVSDVSSLANLT	maternofetal fluid			2394	797	NO	Holch A. et al. Appl Environ Microbiol 2010 76:10 3391-3397
OG-444	3495-04	GU735672	SDISALSGLTNLQQLSFGNQVTDLKPLANLT	DISPVSSLTKLQRLFFYNNKVSDVSSLANLT	maternofetal fluid			2403	800	NO	Holch A. et al. Appl Environ Microbiol 2010 76:10 3391-3397
OG-445	3272-03	GU735671	SDISALSGLTSLQQLSFGNQVTDLKPLANLT	DISPVSSLTKLQRLFFYNNKVSDVSSLANLT	maternofetal fluid			2403	800	NO	Holch A. et al. Appl Environ Microbiol 2010 76:10 3391-3397
OG-446	3849-97	GU735670	SDISALSGLTSLQQLSFGNQVTDLKPLANLT	DISPVSSLTKLQRLFFYNNKVSDVSSLANLT	maternofetal fluid			2403	800	NO	Holch A. et al. Appl Environ Microbiol 2010 76:10 3391-3397
OG-447	4446	GU735669	SDISALSGLTSLQQLSFGNQVTDLKPLANLT	DISPVSSLTKLQRLFFYNNKVSDVSSLANLT	Human clinical isolate	blood		2403	800	NO	Holch A. et al. Appl Environ Microbiol 2010 76:10 3391-3397
OG-449	12443	GU735667	SDISALSGLISLQQLSFGNQVTDLKPLANLT	DISPVSSLTKLQRLFFYNNKVSDVSSLANLT	maternofetal fluid	monkey		2403	800	NO	Holch A. et al. Appl Environ Microbiol 2010 76:10 3391-3397
OG-456	VIMVW048	EU408849	SDISALSGLTNLQQLSFGNQVTDLKPLANLT	partial sequence, area not available	not given			648	216	UNK	Ermolaeva SA. Et al. unpublished
OG-459	VIMPM250	EU408846	SDISALSGLTNLQQLSFGNQVTDLKPLANLT	partial sequence, area not available	artic fox			648	216	UNK	Ermolaeva SA. Et al. unpublished
OG-460	VIMPM061	EU408845	SDISALSGLTSLQQLSFGNQVTDLKPLANLT	partial sequence, area not available	wild boar			648	216	UNK	Ermolaeva SA. Et al. unpublished
OG-473	VIMPR052	EU408832	SDISALSGLTNLQQLSFGNQVTDLKPLANLT	partial sequence, area not available	guinea pig			648	216	UNK	Ermolaeva SA. Et al. unpublished
OG-474	VIMPR097	EU408831	SDISALSGLTSLQQLSFGNQVTDLKPLANLT	partial sequence, area not available	rabbit			648	216	UNK	Ermolaeva SA. Et al. unpublished
OG-475	VIMPR422	EU408830	SDISALSGLTNLQQLSFGNQVTDLKPLANLT	partial sequence, area not available	Apodemus agrarius			648	216	UNK	Ermolaeva SA. Et al. unpublished
OG-476	VIMPR040	EU408829	SDISALSGLTSLQQLSFGNQVTDLKPLANLT	partial sequence, area not available	chinchilla			648	216	UNK	Ermolaeva SA. Et al. unpublished
OG-477	VIMPR134	EU408828	SDISALSGLTNLQQLSFGNQVTDLKPLANLT	partial sequence, area not available	Microtus arvalis			648	216	UNK	Ermolaeva SA. Et al. unpublished
OG-478	VIMPR212	EU408827	SDISALSGLTNLQQLSFGNQVTDLKPLANLT	partial sequence, area not available	chinchilla			648	216	UNK	Ermolaeva SA. Et al. unpublished
OG-479	VIMPR750	EU408826	SDISALSGLTSLQQLSFGNQVTDLKPLANLT	partial sequence, area not available	Myodes glareolus			648	216	UNK	Ermolaeva SA. Et al. unpublished
OG-480	VIMCR474	EU408825	SDISALSGLTSLQQLSFGNQVTDLKPLANLT	partial sequence, area not available	Apodemus agrarius			648	216	UNK	Ermolaeva SA. Et al. unpublished
OG-481	VIMUR211	EU408824	SDISALSGLTSLQQLSFGNQVTDLKPLANLT	partial sequence, area not available	Rattus rattus			648	216	UNK	Ermolaeva SA. Et al. unpublished
OG-482	VIMVR092	EU408823	SDISALSGLTSLQQLSFGNQVTDLKPLANLT	partial sequence, area not available	Apodemus peninsulae			648	216	UNK	Ermolaeva SA. Et al. unpublished
OG-483	VIMVR090	EU408822	SDISALSGLTSLQQLSFGNQVTDLKPLANLT	partial sequence, area not available	Apodemus agrarius			648	216	UNK	Ermolaeva SA. Et al. unpublished
OG-484	VIMVR088	EU408821	SDISALSGLTSLQQLSFGNQVTDLKPLANLT	partial sequence, area not available	Apodemus agrarius			648	216	UNK	Ermolaeva SA. Et al. unpublished
OG-485	VIMVR087	EU408820	SDISALSGLTSLQQLSFGNQVTDLKPLANLT	partial sequence, area not available	Clethrionomys rufocanus			648	216	UNK	Ermolaeva SA. Et al. unpublished
OG-486	VIMVR084	EU408819	SDISALSGLTSLQQLSFGNQVTDLKPLANLT	partial sequence, area not available	Apodemus agrarius			648	216	UNK	Ermolaeva SA. Et al. unpublished
OG-487	VIMVR082	EU408818	SDISALSGLTSLQQLSFGNQVTDLKPLANLT	partial sequence, area not available	Apodemus agrarius			648	216	UNK	Ermolaeva SA. Et al. unpublished
OG-488	VIMVR081	EU408817	SDISALSGLTSLQQLSFGNQVTDLKPLANLT	partial sequence, area not available	Clethrionomys rufocanus			648	216	UNK	Ermolaeva SA. Et al. unpublished
OG-489	VIMVR062	EU408816	SDISALSGLTNLQQLSFGNQVTDLKPLANLT	partial sequence, area not available	Clethrionomys rufocanus			648	216	UNK	Ermolaeva SA. Et al. unpublished
OG-490	VIMPH078	EU408815	SDISALSGLTSLQQLSFGNQVTDLKPLANLT	partial sequence, area not available	Homo sapiens carrier			648	216	UNK	Ermolaeva SA. Et al. unpublished
OG-491	VIMPH198	EU408814	SDISALSGLTNLQQLSFGNQVTDLKPLANLT	partial sequence, area not available	Homo sapiens carrier			648	216	UNK	Ermolaeva SA. Et al. unpublished
OG-492	VIMPHk23	EU408813	SDISALSGLTSLQQLSFGNQVTDLKPLANLT	partial sequence, area not available	Homo sapiens carrier			648	216	UNK	Ermolaeva SA. Et al. unpublished
OG-493	VIMPH007	EU408812	SDISALSGLTSLQQLSFGNQVTDLKPLANLT	partial sequence, area not available	Homo sapiens carrier			648	216	UNK	Ermolaeva SA. Et al. unpublished
OG-494	VIMPH006	EU408811	SDISALSGLTNLQQLSFGNQVTDLKPLANLT	partial sequence, area not available	Homo sapiens carrier			648	216	UNK	Ermolaeva SA. Et al. unpublished
OG-495	VIMPH005	EU408810	SDISALSGLTSLQQLSFGNQVTDLKPLANLT	partial sequence, area not available	Homo sapiens carrier			648	216	UNK	Ermolaeva SA. Et al. unpublished
OG-496	VIMVH234	EU408809	SDISALSGLTNLQQLSFGNQVTDLKPLANLT	partial sequence, area not available	Homo sapiens carrier			648	216	UNK	Ermolaeva SA. Et al. unpublished
OG-497	VIMVH071	EU408808	SDISALSGLTNLQQLSFGNQVTDLKPLANLT	partial sequence, area not available	Homo sapiens carrier			648	216	UNK	Ermolaeva SA. Et al. unpublished
OG-498	VIMVH333	EU408807	SDISALSGLTSLQQLSFGNQVTDLKPLANLT	partial sequence, area not available	Homo sapiens carrier			648	216	UNK	Ermolaeva SA. Et al. unpublished
OG-499	VIMVH325	EU408806	SDISALSGLTSLQQLSFGNQVTDLKPLANLT	partial sequence, area not available	Homo sapiens carrier			648	216	UNK	Ermolaeva SA. Et al. unpublished
OG-500	VIMPA003	EU408805	SDISALSGLTNLQQLSFGNQVTDLKPLANLT	partial sequence, area not available	Homo sapiens	clinical sample		648	216	UNK	Ermolaeva SA. Et al. unpublished
OG-501	VIMPA064	EU408804	SDISALSGLTNLQQLSFGNQVTDLKPLANLT	partial sequence, area not available	Homo sapiens	clinical sample		648	216	UNK	Ermolaeva SA. Et al. unpublished
OG-502	VIMHA633	EU408803	SDISALSGLTSLQQLSFGNQVTDLKPLANLT	partial sequence, area not available	Homo sapiens	clinical sample		648	216	UNK	Ermolaeva SA. Et al. unpublished
OG-503	VIMHA012	EU408802	SDISALSGLTSLQQLSFGNQVTDLKPLANLT	partial sequence, area not available	Homo sapiens	clinical sample		648	216	UNK	Ermolaeva SA. Et al. unpublished
OG-504	VIMHA038	EU408801	SDISALSGLTSLQQLSFGNQVTDLKPLANLT	partial sequence, area not available	Homo sapiens	clinical sample		648	216	UNK	Ermolaeva SA. Et al. unpublished
OG-505	VIMHA036	EU408800	SDISALSGLTSLQQLSFGNQVTDLKPLANLT	partial sequence, area not available	Homo sapiens	clinical sample		648	216	UNK	Ermolaeva SA. Et al. unpublished
OG-506	VIMHA034	EU408799	SDISALSGLTSLQQLSFGNQVTDLKPLANL	partial sequence, area not available	Homo sapiens	clinical sample		648	216	UNK	Ermolaeva SA. Et al. unpublished
OG-507	VIMHA017	EU408798	SDISALSGLTSLQQLSFGNQVTDLKPLANLT	partial sequence, area not available	Homo sapiens	clinical sample		648	216	UNK	Ermolaeva SA. Et al. unpublished
OG-508	VIMHA015	EU408797	SDISALSGLTSLQQLSFGNQVTDLKPLANLT	partial sequence, area not available	Homo sapiens	clinical sample		648	216	UNK	Ermolaeva SA. Et al. unpublished
OG-509	VIMHA011	EU408796	SDISALSGLTSLQQLSFGNQVTDLKPLANLT	partial sequence, area not available	Homo sapiens	clinical sample		648	216	UNK	Ermolaeva SA. Et al. unpublished
OG-510	VIMHA010	EU408795	SDISALSGLTSLQQLSFGNQVTDLKPLANLT	partial sequence, area not available	Homo sapiens	clinical sample		648	216	UNK	Ermolaeva SA. Et al. unpublished
OG-511	VIMHA009	EU408794	SDISALSGLTSLQQLSFGNQVTDLKPLANLT	partial sequence, area not available	Homo sapiens	clinical sample		648	216	UNK	Ermolaeva SA. Et al. unpublished
OG-512	VIMHA008	EU408793	SDISALSGLTSLQQLSFGNQVTDLKPLANLT	partial sequence, area not available	Homo sapiens	clinical sample		648	216	UNK	Ermolaeva SA. Et al. unpublished
OG-513	VIMHA007	EU408792	SDISALSGLTSLQQLSFGNQVTDLKPLANLT	partial sequence, area not available	Homo sapiens	clinical sample		648	216	UNK	Ermolaeva SA. Et al. unpublished
OG-514	VIMHA006	EU408791	SDISALSGLTSLQQLSFGNQVTDLKPLANLT	partial sequence, area not available	Homo sapiens	clinical sample		648	216	UNK	Ermolaeva SA. Et al. unpublished
OG-515	VIMHA005	EU408790	SDISALSGLTSLQQLSFGNQVTDLKPLANLT	partial sequence, area not available	Homo sapiens	clinical sample		648	216	UNK	Ermolaeva SA. Et al. unpublished
OG-516	VIMHA004	EU408789	SDISALSGLTSLQQLSFGNQVTDLKPLANLT	partial sequence, area not available	Homo sapiens	clinical sample		648	216	UNK	Ermolaeva SA. Et al. unpublished
OG-519	FSLM1001	DQ347775	SDISALSGLTSLQQLSFGNQVTDLKPLANLT	DISPVSSLTKLQRLFFYNNKVSDVSSLANLT	animal			2382	794	NO	Tsai Y. et al. unpublished
OG-520	FSLJ2074	DQ347774	SDISALSGLTSLQQLSFGNQVTDLKPLANLT	DISPVSNLTKLQRLFFYNNKVSDVSSLANLT	animal			2382	794	NO	Tsai Y. et al. unpublished
OG-521	FSLJ2071	DQ347773	SDISALSGLTNLQQLSFGNQVTDLKPLANLT	DISPVSSLTKLQRLFFYNNKVSDVSSLANLT	animal			2382	794	NO	Tsai Y. et al. unpublished
OG-522	FSLJ1208	DQ347772	SDISALSGLTSLQQLSFGNQVTDLKPLANLT	DISPVSSLTKLQRLFFYNNKVSDVSSLANLT	animal			2382	794	NO	Tsai Y. et al. unpublished
OG-523	FSLJ1168	DQ347771	SDISALSGLTNLQQLSFGNQVTDLKPLANLT	DISPVSSLTKLQRLFFYNNKVSDVSSLANLT	human			2382	794	NO	Tsai Y. et al. unpublished
OG-524	FSLF2501	DQ347770	SDISALSGLTNLQQLSFGNQVTDLKPLANLT	DISPVSSLTKLQRLFFYNNKVSDVSSLANLT	human			2373	791	NO	Tsai Y. et al. unpublished
OG-525	FSLF2318	DQ347769	SDISALSGLTNLQQLSFGNQVTDLKPLANLT	DISPVSSLTKLQRLFFYNNKVSDVSSLANLT	animal			2382	794	NO	Tsai Y. et al. unpublished
OG-526	FSLF2270	DQ347768	SDISVLSGLTSLQQLSFGNQVTDLKPLANLT	DISPVSSLTKLQRLFFYNNKVSDVSSLANLT	human			2373	791	NO	Tsai Y. et al. unpublished
OG-527	FSLF2086	DQ347767	SDISALSGLTSLQQLSFGNQVTDLKPLANLT	DISPVSSLTKLQRLFFYNNKVSDVSSLANLT	human			2382	794	NO	Tsai Y. et al. unpublished
OG-528	FSLF2695	DQ347766	SDISALSGLTNLQQLSFGNQVTDLKPLANLT	DISPVSSLTKLQRLFFYNNKVSDVSSLANLT	human			2382	794	NO	Tsai Y. et al. unpublished
OG-529	LI0521	EF409978	SDISALSGLTSLQQLSFGNQVTDLKPLANLT	DISPVSSLTKLQRLFFYNNKVSDVSSLANLT	rabbit			3195	800	NO	Yu WL. Et al. J Med Microbiol 2007 56:7 888-895
OG-530	FSL F6-684	KN050647	SDISALSGLTNLQQLSFGNQVTDLKPLANLT	DISPVSSLTKLQRLFFYNNKVSDVSSLANLT	genomic DNA			2852103	800	NO	Bishop-Lilly KA. Et al. Bioscience, Los Alamos National Lab 2014
OG-548	10403S	DQ132795	SDISALSGLTNLQQLSFGNQVTDLKPLANLT	DISPVSSLTKLQRLFFYNNKVSDVSSLANLT	human skin lesion			2403	800	NO	Jiang LL. Et al. Acta biochim Biophys Sin 2006 38:4 262-270
OG-549	H4	DQ132794	SDISALSGLTNLQQLSFGNQVTDLKPLANLT	DISPVSSLTKLQRLFFYNNKVSDVSSLASLT	cow's milk			2403	800	NO	Jiang LL. Et al. Acta biochim Biophys Sin 2006 38:4 262-270
OG-550	NWI	HQ703563	SDISALSGLTSLQQLSFGNQVTDLKPLANLT	DISPVSSLTKLQRLFFYNNKVSDVSSLANLT	cardiac pseudotumor			2403	800	NO	Alonzo F. et al. J Med Microbiol 2011 60:4 423-434
OG-551	J5043	HQ703562	SDISALSGLTSLQQLSFGNQVTDLKPLANLT	DISPVSSLTKLQRLFFYNNKVSDVSSLANLT	blood			2403	800	NO	Alonzo F. et al. J Med Microbiol 2011 60:4 423-434
OG-552	J4901	HQ703561	SDISALSGLTSLQQLSFGNQVTDLKPLANLT	DISPVSSLTKLQRLFFYNNKVSDVSSLANLT	heart tissue			2403	800	NO	Alonzo F. et al. J Med Microbiol 2011 60:4 423-434
OG-553	J4403	HQ703560	SDISALSGLTNLQQLSFGNQVTDLKPLANLT	DISPVSSLTKLQRLFFYNNKVSDVSSLANLT	pericardial fluid			2403	800	NO	Alonzo F. et al. J Med Microbiol 2011 60:4 423-434
OG-554	07PF0776	HQ703559	SDISALSGLTNLQQLSFGNQVTDLKPLANLT	DISPVSSLTKLQRLFFYNNKVSDVSSLANLT	cardiac interventricular septal			2403	800	NO	Alonzo F. et al. J Med Microbiol 2011 60:4 423-434
OG-594	L3102	KJ129607	SDISALSGLTSLQQLSFGNQVTDLKPLANLT	DISPVSSLTKLQRLFFYNNKVSDVSSLANLT	Homo sapiens	newborn		2514	325	YES	Gelbicova T. et al. unpublished 2014
OG-646	S10.1	HQ111542	SDISALSGLTSLQQLSFGNQVTDLKPLANLT	DISPVSSLTKLQRLFFYNNKVSDVSSLANLT	pig slaughterhouse and processing	products and environment		2402	491	YES	Ortiz S. et al. Food Microbiol 2014 39 81-88
OG-650	S12	HQ111545	SDISALSGLTSLQQLSFGNQVTDLKPLANLT	DISPVSSLTKLQRLFFYNNKVSDVSSLANLT	pig slaughterhouse and processing	products, environment and carcasses		2402	576	YES	Ortiz S. et al. Food Microbiol 2014 39 81-88
OG-651	S10.2	HQ111543	SDISALSGLTSLQQLSFGNQVTDLKPLANLT	DISPVSSLTKLQRLFFYNNKVSDVSSLANLT	pig slaughterhouse and processing	carcasses		2156	491	YES	Ortiz S. et al. Food Microbiol 2014 39 81-88
OG-654	S5	HQ111534	SDISALSGLTSLQQLSFGNQVTDLKPLANLT	DISPVSSLTKLQRLFFYNNKVSDVSSLANLT	pig slaughterhouse and processing	products, environment and carcasses		2403	576	YES	Ortiz S. et al. Food Microbiol 2014 39 81-88
OG-655	S4.1	HQ111530	SDISALSGLTNLQQLSFGNQVTDLKPLANLT	DISPVSSLTKLQRLFFYNNKVSDVSSLANLT	pig slaughterhouse and processing	products, environment and carcasses		2410	794	YES	Ortiz S. et al. Food Microbiol 2014 39 81-88
OG-656	S3	HQ111529	SDISALSGLTSLQQLSFGNQVTDLKPLANLT	DISPVSSLTKLQRLFFYNNKVSDVSSLANLT	pig slaughterhouse and processing	products, environment and carcasses		2401	491	YES	Ortiz S. et al. Food Microbiol 2014 39 81-88
OG-657	S1	HQ111527	SDISALSGLTSL*QLSFGNQVTDLKPLANLT	DISPVSSLTKLQRLFFYNNKVSDVSSLANLT	pig slaughterhouse and processing	products, environment and carcasses		2403	188	YES	Ortiz S. et al. Food Microbiol 2014 39 81-88
OG-658	CSUFSL N1-081	FJ617536	SDISALSGLTSLQQLSFGNQVTDLKPLANLT	DISPVSSLTKLQRLFFYNNKVSDVSSLANLT	human	clinical		2403	800	NO	Roberts AJ. Et al. Appl Environ Microbiol 2009 75:17 5647-5658
OG-659	CSUFSL N1-079	FJ617535	SDISALSGLTSLQQLSFGNQVTDLKPLANLT	DISPVSSLTKLQRLFFYNNKVSDVSSLANLT	human	clinical		2394	797	NO	Roberts AJ. Et al. Appl Environ Microbiol 2009 75:17 5647-5658
OG-660	CSUFSL N1-074	FJ617534	SDISALSGLTSLQQLSFGNQVTDLKPLANLT	DISPVSSLTKLQRLFFYNNKVSDVSSLANLT	human	clinical		2403	800	NO	Roberts AJ. Et al. Appl Environ Microbiol 2009 75:17 5647-5658
OG-661	CSUFSL N1-072	FJ617533	SDISALSGLTSLQQLSFGNQVTDLKPLANLT	DISPVSSLTKLQRLFFYNNKVSDVSSLANLT	human	clinical		2403	800	NO	Roberts AJ. Et al. Appl Environ Microbiol 2009 75:17 5647-5658
OG-662	CSUFSL N1-064	FJ617532	SDISALSGLTSLQQLSFGNQVTDLKPLANLT	DISPVSSLTKLQRLFFYNNKVSDVSSLANLT	human	clinical		2403	800	NO	Roberts AJ. Et al. Appl Environ Microbiol 2009 75:17 5647-5658
OG-663	CSUFSL N1-054	FJ617531	SDISALSGLTSLQQLSFGNQVTDLKPLANLT	DISPVSSLTKLQRLFFYNNKVSDVSSLANLT	human	clinical		2394	797	NO	Roberts AJ. Et al. Appl Environ Microbiol 2009 75:17 5647-5658
OG-664	CSUFSL N1-044	FJ617530	SDISALSGLTSLQQLSFGNQVTDLKPLANLT	DISPVSSLTKLQRLFFYNNKVSDVSSLANLT	human	clinical		2403	800	NO	Roberts AJ. Et al. Appl Environ Microbiol 2009 75:17 5647-5658
OG-665	CSUFSL N1-035	FJ617529	SDISALSGLTSLQQLSFGNQVTDLKPLANLT	DISPVSSLTKLQRLFFYNNKVSDVSSLANLT	human	clinical		2403	800	NO	Roberts AJ. Et al. Appl Environ Microbiol 2009 75:17 5647-5658
OG-666	CSUFSL N1-031	FJ617528	SDISALSGLTSLQQLSFGNQVTDLKPLANLT	DISPVSSLTKLQRLFFYNNKVSDVSSLANLT	human	clinical		2403	800	NO	Roberts AJ. Et al. Appl Environ Microbiol 2009 75:17 5647-5658
OG-667	CSUFSL N1-023	FJ617527	SDISALSGLTSLQQLSFGNQVTDLKPLANLT	DISPVSSLTKLQRLFFYNNKVSDVSSLANLT	human	clinical		2403	800	NO	Roberts AJ. Et al. Appl Environ Microbiol 2009 75:17 5647-5658
OG-668	CSUFSL N1-022	FJ617526	SDISALSGLTNLQQLSFGNQVTDLKPLANLT	DISPVSSLTKLQRLFFYNNKVSDVSSLANLT	human	clinical		2403	800	NO	Roberts AJ. Et al. Appl Environ Microbiol 2009 75:17 5647-5658
OG-669	CSUFSL N1-009	FJ617525	SDISALSGLTSLQQLSFGNQVTDLKPLANLT	DISPVSSLTKLQRLFFYNNKVSDVSSLANLT	human	clinical		2403	800	NO	Roberts AJ. Et al. Appl Environ Microbiol 2009 75:17 5647-5658
OG-670	CSUFSL N1-008	FJ617524	SDISALSGLTSLQQLSFGNQVTDLKPLANLT	DISPVSSLTKLQRLFFYNNKVSDVSSLANLT	human	clinical		2403	800	NO	Roberts AJ. Et al. Appl Environ Microbiol 2009 75:17 5647-5658
OG-671	CSUFSL N1-006	FJ617523	SDISALSGLTNLQQLSFGNQVTDLKPLANLT	DISPVSSLTKLQRLFFYNNKVSDVSSLANLT	human	clinical		2403	800	NO	Roberts AJ. Et al. Appl Environ Microbiol 2009 75:17 5647-5658
OG-672	CSUFSL N1-003	FJ617522	SDISALSGLTNLQQLSFGNQVTDLKPLANLT	DISPVSSLTKLQRLFFYNNKVSDVSSLANLT	human	clinical		2403	800	NO	Roberts AJ. Et al. Appl Environ Microbiol 2009 75:17 5647-5658
OG-674	FSL R2-081	EU699433	SDISALSGLTSL*QLSFGNQVTDLKPLANLT	partial sequence, area not available	not given			823	274	YES	Van Stelton A. Nightingale KK. Unpublished 2008
OG-678	MB 2314	AM076708	partial sequence, area not available	DISPVSSLTKLQRLFFYNNKVSDVSSLANLT	amniotic fluid	human clinical sporadic		1714	494	NO	Werbrouck H. et al. Appl Environ Microbiol 2006 72:6 3862-3871
OG-679	MB 689	AM076711	partial sequence, area not available	DISPVSSLTKLQRLFFYNNKVSDVXSLANLT		human clinical sporadic		1693	487	NO	Werbrouck H. et al. Appl Environ Microbiol 2006 72:6 3862-3871
OG-680	MB 2322	AM076710	partial sequence, area not available	DISPVSSLTKLQRLFFYNNKVSDVSSLANLT	blood	human clinical sporadic		1714	494	NO	Werbrouck H. et al. Appl Environ Microbiol 2006 72:6 3862-3871
OG-681	MB 2316	AM076709	partial sequence, area not available	DISPVSSLTKLQRLFFYNNKVSDVSSLANLT	blood	human clinical sporadic		1714	494	NO	Werbrouck H. et al. Appl Environ Microbiol 2006 72:6 3862-3871
OG-682	MB 677	AM076702	partial sequence, area not available	DISPVSSLTKLQRLFFYNNKVSDVSSLANLT	CSF	human clinical sporadic		1703	490	NO	Werbrouck H. et al. Appl Environ Microbiol 2006 72:6 3862-3871
OG-683	MB 676	AM076701	partial sequence, area not available	DISPVSSLTKLQRLFFYNNKVSDVSSLANLT	CSF	human clinical sporadic		1714	494	NO	Werbrouck H. et al. Appl Environ Microbiol 2006 72:6 3862-3871
OG-684	MB 2649	AM076700	partial sequence, area not available	DISPVSSLTKLQRLFFYNNKVSDVSSLANLT	blood	human clinical sporadic		1714	494	NO	Werbrouck H. et al. Appl Environ Microbiol 2006 72:6 3862-3871
OG-685	MB 2647	AM076699	partial sequence, area not available	DISPVSSLTKLQRLFFYNNKVSDVSSLANLT	blood	human clinical sporadic		1714	494	NO	Werbrouck H. et al. Appl Environ Microbiol 2006 72:6 3862-3871
OG-686	MB 2644	AM076698	partial sequence, area not available	DISPVSSLTKLQRLFFYNNKVSDVSSLANLT	blood	human clinical sporadic		1714	494	NO	Werbrouck H. et al. Appl Environ Microbiol 2006 72:6 3862-3871
OG-687	MB 2641	AM076697	partial sequence, area not available	DISPVSSLTKLQRLFFYNNKVSDVSSLANLT	blood	human clinical sporadic		1714	494	NO	Werbrouck H. et al. Appl Environ Microbiol 2006 72:6 3862-3871
OG-688	EGD	AM076696	partial sequence, area not available	DISPVSSLTKLQRLFFYNNKVSDVSSLANLT	animal clinical	lab reference, epidemic		1714	494	NO	Werbrouck H. et al. Appl Environ Microbiol 2006 72:6 3862-3871
OG-689	MB 2321	AM076690	partial sequence, area not available		blood	human clinical sporadic		1714	48	YES	Werbrouck H. et al. Appl Environ Microbiol 2006 72:6 3862-3871
OG-690	MB 2319	AM076689	partial sequence, area not available	DISPVSSLTKLQRLFFYNNKVSDVSSLANLT	blood	human clinical sporadic		1714	494	NO	Werbrouck H. et al. Appl Environ Microbiol 2006 72:6 3862-3871
OG-691	MB 2317	AM076688	partial sequence, area not available	DISPVSSLTKLQRLFFYNNKVSDVSSLANLT	blood	human clinical sporadic		1714	494	NO	Werbrouck H. et al. Appl Environ Microbiol 2006 72:6 3862-3871
OG-692	MB 2315	AM076687	partial sequence, area not available	DISPVSSLTKLQRLFFYNNKVSDVSSLANLT	CSF	human clinical sporadic		1714	494	NO	Werbrouck H. et al. Appl Environ Microbiol 2006 72:6 3862-3871
OG-693	MB 691	AM076685	partial sequence, area not available			human clinical sporadic		1714	48	YES	Werbrouck H. et al. Appl Environ Microbiol 2006 72:6 3862-3871
OG-694	MB 2320	AM076675	partial sequence, area not available	DISPVSSLTKLQRLFFYNNKVSDVSSLANLT	CSF	human clinical sporadic		1714	494	NO	Werbrouck H. et al. Appl Environ Microbiol 2006 72:6 3862-3871
OG-695	L76	FR750359	SDISALSGLTSLQQLSFGNQVTDLKPLANLT	DISPVSSLTKLQRLFFYNNKVSDVSSLANLT	goat			2403	800	NO	Madarame H. et al. unpublished
OG-696	L146	FR750358	SDISALSGLTSLQQLSFGNQVTDLKPLANLT	DISPVSSLTKLQRLFFYNNKVSDVSSLANLT	cow			2400	800	NO	Madarame H. et al. unpublished
OG-697	L140	FR750357	SDISALSGLTSLQQLSFGNQVTDLKPLANLT	DISPVSSLTKLQRLFFYNNKVSDVSSLANLT	cow			2400	800	NO	Madarame H. et al. unpublished
OG-698	L130	FR750356	SDISALSGLTSLQQLSFGNQVTDLKPLANLT	DISPVSSLTKLQRLFFYNNKVSDVSSLANLT	sheep			2403	800	NO	Madarame H. et al. unpublished
OG-699	LCH09	HM589624	SDISALSGLTNLQQLSFGNQVTDLKPLANLT	DISPVSSLTKLQRLFFYNNKVSDVSSLANLT	fetal brainstem	cow abortion		2403	800	NO	Suba S. et al. unpublished
OG-700	LVCH08	HM589623	SDISALSGLTNLQQLSFGNQVTDLKPLANLT	DISPVSSLTKLQRLFFYNNKVSDVSSLANLT	fetal brainstem	cow abortion		2403	800	NO	Suba S. et al. unpublished
OG-701	L3808	HM589622	SDISALSGLTNLQQLSFGNQVTDLKPLANLT	DISPVSSLTKLQRLFFYNNKVSDVSSLANLT	fetal contents	goat abortion		2403	800	NO	Suba S. et al. unpublished
OG-702	L507	HM589618	SDISALSGLTNLQQLSFGNQVTDLKPLANLT	DISPVSSLTKLQRLFFYNNKVSDVSSLANLT	fetal contents	goat abortion		2403	800	NO	Suba S. et al. unpublished
OG-703	LO28	AY166686	partial sequence, area not available	DISPVSSLTKLQRLFFYNNKVSDVSSLANLT	healthy pregnant carrier			733	244	NO	Olier M. et al. Infect Immun 2003 71:3 1217-1224
OG-704	FSL J1-158	AF497165	SDISALSGLTSLQQLSFGNQVTDLKPLANLT	DISPVSSLTKLQRLFFYNNKVSDVSSLANLT	goat			2241	746	NO	Cai S. et al. J Clin Microbiol 2002 40:9 3319-3325
OG-705	FSL J2-064	AF497163	SDISALSGLTNLQQLSFGNQVTDLKPLANLT	DISPVSSLTKLQRLFFYNNKVSDVSSLANLT	cow			2235	744	NO	Cai S. et al. J Clin Microbiol 2002 40:9 3319-3325
OG-706	FSL J2-045	AF497162	SDISALSGLTNLQQLSFGNQVTDLKPLANLT	DISPVSSLTKLQRLFFYNNKVSDVSSLANLT	sheep			2235	744	NO	Cai S. et al. J Clin Microbiol 2002 40:9 3319-3325
OG-707	FSL J2-039	AF497161	SDISALSGLTNLQQLSFGNQVTDLKPLANLT	DISPVSSLTKLQRLFFYNNKVSDVSSLANLT	turkey			2235	744	NO	Cai S. et al. J Clin Microbiol 2002 40:9 3319-3325
OG-708	FSL J2-017	AF497160	SDISALSGLTSLQQLSFGNQVTDLKPLANLT	DISPVSSLTKLQRLFFYNNKVSDVSSLANLT	cow			2235	744	NO	Cai S. et al. J Clin Microbiol 2002 40:9 3319-3325
OG-709	FSL J2-003	AF497159	SDISALSGLTSLQQLSFGNQVTDLKPLANLT	DISPVSSLTKLQRLFFYNNKVSDVSSLANLT	cow			2226	741	NO	Cai S. et al. J Clin Microbiol 2002 40:9 3319-3325
OG-710	FSL J1-051	AF497158	SDISALSGLTSLQQLSFGNQVTDLKPLANLT	DISPVSSLTKLQRLFFYNNKVSDVSSLANLT	human			2235	744	NO	Cai S. et al. J Clin Microbiol 2002 40:9 3319-3325
OG-711	FSL J1-047	AF497157	SDISALSGLTSLQQLSFGNQVTDLKPLANLT	DISPVSSLTKLQRLFFYNNKVSDVSSLANLT	human			2235	744	NO	Cai S. et al. J Clin Microbiol 2002 40:9 3319-3325
OG-712	FSL J1-038	AF497156	SDISALSGLTNLQQLSFGNQVTDLKPLANLT	DISPVSSLTKLQRLFFYNNKVSDVSSLANLT	human			2235	744	NO	Cai S. et al. J Clin Microbiol 2002 40:9 3319-3325
OG-713	FSL J1-022	AF497155	SDISALSGLTSLQQLSFGNQVTDLKPLANLT	DISPVSSLTKLQRLFFYNNKVSDVSSLANLT	human			2235	744	NO	Cai S. et al. J Clin Microbiol 2002 40:9 3319-3325
OG-714	FSL J2-068	AF497154	SDISALSGLTNLQQLSFGNQVTDLKPLANLT	DISPVSSLTKLQRLFFYNNKVSDVSSLANLT	horse			2226	741	NO	Cai S. et al. J Clin Microbiol 2002 40:9 3319-3325
OG-715	NTSN	CP009897	SDISALSGLTSLQQLSFGNQVTDLKPLANLT	DISPVSSLTKLQRLFFYNNKVSDVSSLANLT	sheep				800	NO	Tan W. et al. Genome Announc 2015 3:1
OG-716	IZSAM Lm hs2008	CP10346	SDISALSGLTSLQQLSFGNQVTDLKPLANLT	DISPVSSLTKLQRLFFYNNKVSDVSSLANLT	CSF	human			797	NO	Prencipe VA. Et al. unpublished
OG-717	SLCC2540	FR733645	SDISALSGLTNLQQLSFGNQVTDLKPLANLT	DISPVSSLTKLQRLFFYNNKVSDVSSLANLT	human				800	NO	Kuenne C. et al. BMC Genomics 2013 14:47
OG-718	SLCC2378	FR733644	SDISALSGLTSLQQLSFGNQVTDLKPLANLT	DISPVSSLTKLQRLFFYNNKVSDVSSLANLT	poultry				800	NO	Kuenne C. et al. BMC Genomics 2013 14:47
OG-719	ATCC 19117	FR733643	SDISALSGLTSLQQLSFGNQVTDLKPLANLT	DISPVSSLTKLQRLFFYNNKVSDVSSLANLT	sheep				800	NO	Kuenne C. et al. BMC Genomics 2013 14:47
OG-720	SLCC5850	FR733647	SDISALSGLTNLQQLSFGNQVTDLKPLANLT	DISPVSSLTKLQRLFFYNNKVSDVSSLANLT	rabbit				800	NO	Kuenne C. et al. BMC Genomics 2013 14:47
OG-721	SLCC2376	FR733651	SDISALSGLTNLQQLSFGNQVTDLKPLANLT	DISPVSSLTKLQRLFFYNNKVSDVSSLANLT	poultry				800	NO	Kuenne C. et al. BMC Genomics 2013 14:47
OG-722	SLCC2482	FR7270325	SDISALSGLTNLQQLSFGNQVTDLKPLANLT	DISPVSSLTKLQRLFFYNNKVSDVSSLANLT	human				800	NO	Kuenne C. et al. BMC Genomics 2013 14:47
OG-723	SLCC2372	FR733648	SDISALSGLTSLQQLSFGNQVTDLKPLANLT	DISPVSSLTKLQRLFFYNNKVSDVSSLANLT	human				800	NO	Kuenne C. et al. BMC Genomics 2013 14:47
OG-724	SLCC2755	FR733646	SDISALSGLTNLQQLSFGNQVTDLKPLANLT	DISPVSSLTKLQRLFFYNNKVSDVSSLANLT	chinchilla				800	NO	Kuenne C. et al. BMC Genomics 2013 14:47
OG-725	08_5578	CP001602	SDISALSGLTNLQQLSFGNQVTDLKPLANLT	DISPVSSLTKLQRLFFYNNKVSDVSSLANLT	human blood				800	NO	Glimour M.W. et al. BMC Genomics 2010 11:120
OG-726	08_5923	CP001604	SDISALSGLTNLQQLSFGNQVTDLKPLANLT	DISPVSSLTKLQRLFFYNNKVSDVSSLANLT	human blood				800	NO	Glimour M.W. et al. BMC Genomics 2010 11:120
OG-727	H34	AY126443	partial sequence, area not available	DISPVSSLTKLQRLFFYNNKVSDVSSLANLT	human			733	205	UNK	Olier M. et al. Infect Immun 2003 71:3 1217-1224
OG-728	H32	AY126442	partial sequence, area not available	DISPVSSLTKLQRLFFYNNKVSDVSSLANLT	human			733	205	UNK	Olier M. et al. Infect Immun 2003 71:3 1217-1224
OG-729	H17	AY126441	partial sequence, area not available	DISPVSSLTKLQRLFFYNNKVSDVSSLANLT	human			732	205	UNK	Olier M. et al. Infect Immun 2003 71:3 1217-1224
OG-730	FSL J2-071	AARN04000004	SDISALSGLTNLQQLSFGNQVTDLKPLANLT	DISPVSSLTKLQRLFFYNNKVSDVSSLANLT	bovine clinical case				796	UNK	Birren B. et al. PloS One 2013 8:6

## Sheet: No + Mult X 207
DB Number	Strain Name	GenBank#	S192N	Y369S	Source	Origin Type	Lineage	Length of Sequence (bp)	Length of Protein (aa)	Premature Stop Y/N	Journal for Sequence
OG-B	EGDe	NP_463962	SDISALSGLTSLQQLSFGNQVTDLKPLANLT	DISPVSSLTKLQRLFFYNNKVSDVSSLANLT				2403	800	NO	Listeria monocytogenes EGDe Genome (Accesion number NC_003210.1)
OG-A	Inlam		SDISALSGLTSLQQLNFGNQVTDLKPLANLT	DISPVSSLTKLQRLFFSNNKVSDVSSLANLT				2403	800	NO	Our lab Inlam sequence by T.Myers August 2012
OG-1	UKVDL1		SDISALSGLTNLQQLSFGNQVTDLKPLANLT	DISPVSSLTKLQRLFFYNNKVSDVSSLANLT	guinea pig brain
OG-2	UKVDL2		SDISALSGLTNLQQLSFGNQVTDLKPLANLT	DISPVSSLTKLQRLFFYNNKVSDVSSLANLT	cattle brain
OG-6	UKVDL6		SDISALSGLTNLQQLSFGNQVTDLKPLANLT	DISPVSSLTKLQRLFFYNNKVSDVSSLANLT	cattle brain
OG-9	UKVDL9		SDISALSGLTSLQQLSFGNQVTDLKPLANLT	DISPVSSLTKLQRLFFYNNKVSDVSSLANLT	goat brain
OG-11	UKVDL11		SDISALSGLTNLQQLSFGNQVTDLKPLANLT	DISPVSSLTKLQRLFFYNNKVSDVSSLANLT	goat brain
OG-14	UKVDL14		SGISALSGLTSLQQLSFGNQVTDLKPLANLT	DISPVSSLTKLQRLFFYNNKVSDVSSLANLT	goat brain
OG-16	FSL E1-119	EF445899	SDISALSGLTNLQQLSFGNQVTDLKPLANLT	DISPVSSLTKLQRLFFYNNKVSDVSSLANLT	animal		I	2403	800	NO	Orsi, RH et al. Microbiology 2007 153:8 2666-2678
OG-17	FSL E1-124	EF445900	SDISALSGLTSLQQLSFGNQVTDLKPLANLT	DISPVSSLTKLQRLFFYNNKVSDVSSLANLT	animal		I	2403	800	NO	Orsi, RH et al. Microbiology 2007 153:8 2666-2678
OG-18	FSL E1-125	EF445901	SDISALSGLTNLQQLSFGNQVTDLKPLANLT	DISPVSSLTKLQRLFFYNNKVSDVSSLANLT	animal		I	2403	800	NO	Orsi, RH et al. Microbiology 2007 153:8 2666-2678
OG-19	FSL N4-288	EF445902	SDISALSGLTNLQQLSFGNQVTDLKPLANLT	DISPVSSLTKLQRLFFYNNKVSDVSSLANLT	animal		I	2403	800	NO	Orsi, RH et al. Microbiology 2007 153:8 2666-2678
OG-20	FSL N4-289	EF445903	SDISALSGLTSLQQLSFGNQVTDLKPLANLT	DISPVSSLTKLQRLFFYNNKVSDVSSLANLT	animal		I	2403	800	NO	Orsi, RH et al. Microbiology 2007 153:8 2666-2678
OG-21	FSL N4-291	EF445904	SDISALSGLTNLQQLSFGNQVTDLKPLANLT	DISPVSSLTKLQRLFFYNNKVSDVSSLANLT	animal		I	2403	800	NO	Orsi, RH et al. Microbiology 2007 153:8 2666-2678
OG-27	FSL F2-601	EF445910	SDISALSGLTNLQQLSFGNQVTDLKPLANLT	DISPVSSLTKLQRLFFYNNKVSDVSSLANLT	human		I	2403	800	NO	Orsi, RH et al. Microbiology 2007 153:8 2666-2678
OG-28	FSL F2-602	EF445911	SDISALSGLTNLQQLSFGNQVTDLKPLANLT	DISPVSSLTKLQRLFFYNNKVSDVSSLANLT	human		I	2403	800	NO	Orsi, RH et al. Microbiology 2007 153:8 2666-2678
OG-29	FSL F2-658	EF445912	SDISALSGLTSLQQLSFGNQVTDLKPLANLT	DISPVSSLTKLQRLFFYNNKVSDVSSLANLT	human		I	2403	800	NO	Orsi, RH et al. Microbiology 2007 153:8 2666-2678
OG-30	FSL F2-637	EF445913	SDISALSGLTSLQQLSFGNQVTDLKPLANLT	DISPVSSLTKLQRLFFYNNKVSDVSSLANLT	human		I	2391	797	YES	Orsi, RH et al. Microbiology 2007 153:8 2666-2678
OG-31	FSL F2-661	EF445914	SDISALSGLTSLQQLSFGNQVTDLKPLANLT	DISPVSSLTKLQRLFFYNNKVSDVSSLANLT	human		I	2403	800	NO	Orsi, RH et al. Microbiology 2007 153:8 2666-2678
OG-32	FSL F2-672	EF445915	SDISALSGLTSLQQLSFGNQVTDLKPLANLT	DISPVSSLTKLQRLFFYNNKVSDVSSLANLT	human		I	2391	797	YES	Orsi, RH et al. Microbiology 2007 153:8 2666-2678
OG-34	FSL E1-123	EF445917	SDISALSGLTSLQQLSFGNQVTDLKPLANLT	DISPVSSLTKLQRLFFYNNKVSDVSSLANLT	animal		II	2403	800	NO	Orsi, RH et al. Microbiology 2007 153:8 2666-2678
OG-35	FSL N4-290	EF445918	SDISALSGLTSLQQLSFGNQVTDLKPLANLT	DISPVSSLTKLQRLFFYNNKVSDVSSLANLT	animal		II	2391	797	YES	Orsi, RH et al. Microbiology 2007 153:8 2666-2678
OG-36	FSL N4-292	EF445919	SDISALSGLTSLQQLSFGNQVTDLKPLANLT	DISPVSSLTKLQRLFFYNNKVSDVSSLANLT	animal		II	2403	800	NO	Orsi, RH et al. Microbiology 2007 153:8 2666-2678
OG-37	FSL N4-293	EF445920	SDISALSGLTSLQQLSFGNQVTDLKPLANLT	DISPVSSLTKLQRLFFYNNKVSDVSSLANLT	animal		II	2403	800	NO	Orsi, RH et al. Microbiology 2007 153:8 2666-2678
OG-43	FSl F2-634	EF445926	SDISALSGLTSLQQLSFGNQVTDLKPLANLT	DISPVSSLTKLQRLFFYNNKVSDVSSLANLT	human		II	2403	800	NO	Orsi, RH et al. Microbiology 2007 153:8 2666-2678
OG-44	FSL F2-639	EF445927	SDISALSGLTSLQQLSFGNQVTDLKPLANLT	DISPVSSLTKLQRLFFYNNKVSDVSSLANLT	human		II	2403	800	NO	Orsi, RH et al. Microbiology 2007 153:8 2666-2678
OG-45	FSL F2-663	EF445928	SDISALSGLTSLQQLSFGNQVTDLKPLANLT	DISPVSSLTKLQRLFFYNNKVSDVSSLANLT	human		II	2403	800	NO	Orsi, RH et al. Microbiology 2007 153:8 2666-2678
OG-55	FSL F2-695	EF445938	SDISALSGLTNLQQLSFGNQVTDLKPLANLT	DISPVSSLTKLQRLFFYNNKVSDVSSLANLT	human		III	2403	800	NO	Orsi, RH et al. Microbiology 2007 153:8 2666-2678
OG-115	FSL C1-117	FMT106	SDISALSGLTNLQQLSFGNQVTDLKPLANLT	DISPVSSLTKLQRLFFYNNKVSDVSSLANLT	human	sporadic		2235	745	UNK	Cai S. et al. J of Clinical Microbiol 2002 40:9 3319-3325
OG-160	FSL F2-086	FMT568	SDISALSGLTSLQQLSFGNQVTDLKPLANLT	DISPVSSLTKLQRLFFYNNKVSDVSSLANLT	human	blood		2397	799	YES	Gray MJ. Et al. Appl Environ Micro 2004 70:10 5833-5841
OG-170	FSL F2-208	FMT685	SDISVLSGLTSLQQLSFGNQVTDLKPLANLT	DISPVSSLTKLQRLFFYNNKVSDVSSLANLT	human	blood		2399	799	YES	Gray MJ. Et al. Appl Environ Micro 2004 70:10 5833-5841
OG-178	FSL F2-270	FMT780	SDISVLSGLTSLQQLSFGNQVTDLKPLANLT	DISPVSSLTKLQRLFFYNNKVSDVSSLANLT	human	sporadic		2387	795	NO	Gray MJ. Et al. Appl Environ Micro 2004 70:10 5833-5841
OG-187	FSL F2-318	FMT841	SDISALSGLTNLQQLSFGNQVTDLKPLANLT	DISPVSSLTKLQRLFFYNNKVSDVSSLANLT	third party	orginally sheep		2397	799	NO	Roberts A. et al. Microbiology 2005 152:3 685-693
OG-199	FSL F2-379	FMT950	partial sequence, area not available	DISPVSSLTKLQRLFFYNNKVSDVSSLANLT	human	sporadic		1432	477	UNK	Gray MJ. Et al. Appl Environ Micro 2004 70:10 5833-5841
OG-215	FSL F2-501	FMT1148	SDISALSGLTNLQQLSFGNQVTDLKPLANLT	DISPVSSLTKLQRLFFYNNKVSDVSSLANLT	human	blood		2388	796	NO	Gray MJ. Et al. Appl Environ Micro 2004 70:10 5833-5841
OG-238	FSL F2-726	FMT1594	partial sequence, area not available	DISPVSSLTKLQRLFFYNNKVSDVSSLANLT	bovine	fecal		1538	512	UNK	Nightingale KK. Et al. Appl Environ Microbiol 2004 70:8 4458-4467
OG-239	FSL F2-727	FMT1597	partial sequence, area not available	I*AQFLV*QSFKDYFSIITR*VT*AHLRT*Q	bovine	fecal		1503	500	YES	Nightingale KK. Et al. Appl Environ Microbiol 2004 70:8 4458-4467
OG-240	FSL F2-728	FMT1599	partial sequence, area not available	DISPVSSLTKLQRLFFYNNKVSDVSSLANLT	bovine	fecal		1502	500	UNK	Nightingale KK. Et al. Appl Environ Microbiol 2004 70:8 4458-4467
OG-241	FSL F2-729	FMT1601	partial sequence, area not available	I*AQFLV*QSFKDYFSIITR*VT*AHLRT*Q	bovine	fecal		1504	501	YES	Nightingale KK. Et al. Appl Environ Microbiol 2004 70:8 4458-4467
OG-243	FSL F2-731	FMT1605	partial sequence, area not available	DISPVSSLTKLQRLFFYNNKVSDVSSLANLT	goat	fecal		1513	504	UNK	Nightingale KK. Et al. Appl Environ Microbiol 2004 70:8 4458-4467
OG-355	N19	EU295422	SDISALSGLTNLQQLSFGNQVTDLKPLANLT	DISPVSSLTKLQRLFFYNNKVSDVSSLANLT	animal clinical case			2403	800	NO	Roche SM. Et al. BMC Microbiol 2012 12:1 304
OG-356	N15	EU295421	SDISALSGLTNLQQLSFGNQVTDLKPLANLT	DISPVSSLTKLQRLFFYNNKVSDVSSLANLT	animal clinical case			2403	800	NO	Roche SM. Et al. BMC Microbiol 2012 12:1 304
OG-357	N13	EU295420	SDISALSGLTNLQQLFFGNQVTDLKPLANLT	DISPVSSLTKLQRLFFYNNKVSDVSSLANLT	animal clinical case			2403	800	NO	Roche SM. Et al. BMC Microbiol 2012 12:1 304
OG-360	LO28	EU295417	SDISALSGLTSLQQLSFGNQVTDLKPLANLT	DISPVSSLTKLQRLFFYNNKVSDVSSLANLT	human isolate			2402	576	YES	Roche SM. Et al. BMC Microbiol 2012 12:1 304
OG-367	464 Inla	EU295410	SDISALSGLTSLQQLSFGNQVTDLKPLANLT	DISPVSSLTKLQRLFFYNNKVSDVSSLANLT	human clinical case			2403	800	NO	Roche SM. Et al. BMC Microbiol 2012 12:1 304
OG-372	99011 Inla	EU295405	SDISALSGLTNLQQLSFGNQVTDLKPLANLT	DISPVSSLTKLQRLFFYNNKVSDVSSLANLT	animal isolate			2403	800	NO	Roche SM. Et al. BMC Microbiol 2012 12:1 304
OG-375	96102 Inla	EU295402	SDISALSGLTNLQQLSFGNQVTDLKPLANLT	DISPVSSLTKLQRLFFYNNKVSDVSSLANLT	animal clinical case			2403	800	NO	Roche SM. Et al. BMC Microbiol 2012 12:1 304
OG-377	96031 Inla	EU295400	SDISALSGLTSLQQLSFGNQVTDLKPLANLT	DISPVSSLTKLQRLFFYNNKVSDVSSLANLT	animal isolate			2403	800	NO	Roche SM. Et al. BMC Microbiol 2012 12:1 304
OG-379	H67	EU295398	SDISALSGLTSLQQLSFGNQVTDLKPLANLT	DISPVSSLTKLQRLFFYNNKVSDVSSLANLT	human clinical case			2403	800	NO	Roche SM. Et al. BMC Microbiol 2012 12:1 304
OG-380	H52	EU295397	SDISALSGLTNLQQLSFGNQVTDLKPLANLT	DISPVSSLTKLQRLFFYNNKVSDVSSLANLT	human clinical case			2403	800	NO	Roche SM. Et al. BMC Microbiol 2012 12:1 304
OG-381	H5	EU295396	SDISALSGLTSLQQLSFGNQVTDLKPLANLT	DISPVSSLTKLQRLFFYNNKVSDVSSLANLT	human clinical case			2403	800	NO	Roche SM. Et al. BMC Microbiol 2012 12:1 304
OG-382	H35	EU295395	SDISALSGLTSLQQLSFGNQVTDLKPLANLT	DISPVSSLTKLQRLFFYNNKVSDVSSLANLT	human clinical case			2402	576	YES	Roche SM. Et al. BMC Microbiol 2012 12:1 304
OG-383	H3	EU295394	SDISALSGLTNLQQLSFGNQVTDLKPLANLT	DISPVSSLTKLQRLFFYNNKVSDVSSLANLT	epidemic			2403	800	NO	Roche SM. Et al. BMC Microbiol 2012 12:1 304
OG-384	H27	EU295393	SDISALSGLTNLQQLSFGNQVTDLKPLANLT	DISPVSSLTKLQRLFFYNNKVSDVSSLASLT	human clinical case			2403	800	NO	Roche SM. Et al. BMC Microbiol 2012 12:1 304
OG-385	H20	EU295392	SDISALSGLTSLQQLSFGNQVTDLKPLANLT	DISPVSSLTKLQRLFFYNNKVSDVSSLANLT	human clinical case			2403	800	NO	Roche SM. Et al. BMC Microbiol 2012 12:1 304
OG-386	H16	EU295391	SDISALSGLTNLQQLSFGNQVTDLKPLANLT	DISPVSSLTKLQRLFFYNNKVSDVSSLANLT	human clinical case			2403	800	NO	Roche SM. Et al. BMC Microbiol 2012 12:1 304
OG-388	CR282	EU295389	SDISALSGLTNLQQLSFGNQVTDLKPLANLT	DISPVSSLTKLQRLFFYNNKVSDVSSLANLT	human clinical case			2403	800	NO	Roche SM. Et al. BMC Microbiol 2012 12:1 304
OG-389	ATCC 19116	EU295388	SDISALSGLTNLQQLSFGNQVTDLKPLANLT	DISPVSSLTKLQRLFFYNNKVSDVSSLANLT	animal isolate			2403	800	NO	Roche SM. Et al. BMC Microbiol 2012 12:1 304
OG-390	ATCC 19114	EU295387	SDISALSGLTNLQQLSFGNQVTDLKPLANLT	DISPVSSLTKLQRLFFYNNKVSDVSSLASLT	animal clinical case			2403	800	NO	Roche SM. Et al. BMC Microbiol 2012 12:1 304
OG-395	AF90	EU295382	SDISALSGLTSLQQLSFGNQVTDLKPLANLT	DISPVSSLTKLQRLFFYNNKVSDVSSLANLT	animal isolate			2403	800	NO	Roche SM. Et al. BMC Microbiol 2012 12:1 304
OG-420	epid GB 38	EU295357	SDISALSGLTSLQQLSFGNQVTDLKPLANLT	DISPVSSLTKLQRLFFYNNKVSDVSSLANLT	epidemic			2403	800	NO	Roche SM. Et al. BMC Microbiol 2012 12:1 304
OG-421	epid Suisse 55	EU295356	SDISALSGLTSLQQLSFGNQVTDLKPLANLT	DISPVSSLTKLQRLFFYNNKVSDVSSLANLT	epidemic			2403	800	NO	Roche SM. Et al. BMC Microbiol 2012 12:1 304
OG-422	epid France 69	EU295355	SDISALSGLTSLQQLSFGNQVTDLKPLANLT	DISPVSSLTKLQRLFFYNNKVSDVSSLANLT	epidemic			2403	800	NO	Roche SM. Et al. BMC Microbiol 2012 12:1 304
OG-424	429	EU295353	SDISALSGLTNLQQLSFGNQVTDLKPLANLT	DISPVSSLTKLQRLFFYNNKVSDVSSLANLT	human clinical case			2403	800	NO	Roche SM. Et al. BMC Microbiol 2012 12:1 304
OG-425	423	EU295352	SDISALSGLTSLQQLSFGNQVTDLKPLANLT	DISPVSSLTKLQRLFFYNNKVSDVSSLANLT	human clinical case			2403	800	NO	Roche SM. Et al. BMC Microbiol 2012 12:1 304
OG-433	N2	EU295344	SDISALSGLTSLQQLSFGNQVTDLKPLANLT	DISPVSSLTKLQRLFFYNNKVSDVSSLANLT	animal clinical case			2403	800	NO	Roche SM. Et al. BMC Microbiol 2012 12:1 304
OG-440	ATCC 19115	EU295337	SDISALSGLTSLQQLSFGNQVTDLKPLANLT	DISPVSSLTKLQRLFFYNNKVSDVSSLANLT	human clinical case			2403	800	NO	Roche SM. Et al. BMC Microbiol 2012 12:1 304
OG-441	Scott A	GU735675	SDISALSGLTSLQQLSFGNQVTDLKPLANLT	DISPVSSLTKLQRLFFYNNKVSDVSSLANLT	Human clinical isolate	blood		2403	800	NO	Holch A. et al. Appl Environ Microbiol 2010 76:10 3391-3397
OG-443	4810-98	GU735673	SDISALSGLTSLQQLSFGNQVTDLKPLANLT	DISPVSSLTKLQRLFFYNNKVSDVSSLANLT	maternofetal fluid			2394	797	NO	Holch A. et al. Appl Environ Microbiol 2010 76:10 3391-3397
OG-444	3495-04	GU735672	SDISALSGLTNLQQLSFGNQVTDLKPLANLT	DISPVSSLTKLQRLFFYNNKVSDVSSLANLT	maternofetal fluid			2403	800	NO	Holch A. et al. Appl Environ Microbiol 2010 76:10 3391-3397
OG-445	3272-03	GU735671	SDISALSGLTSLQQLSFGNQVTDLKPLANLT	DISPVSSLTKLQRLFFYNNKVSDVSSLANLT	maternofetal fluid			2403	800	NO	Holch A. et al. Appl Environ Microbiol 2010 76:10 3391-3397
OG-446	3849-97	GU735670	SDISALSGLTSLQQLSFGNQVTDLKPLANLT	DISPVSSLTKLQRLFFYNNKVSDVSSLANLT	maternofetal fluid			2403	800	NO	Holch A. et al. Appl Environ Microbiol 2010 76:10 3391-3397
OG-447	4446	GU735669	SDISALSGLTSLQQLSFGNQVTDLKPLANLT	DISPVSSLTKLQRLFFYNNKVSDVSSLANLT	Human clinical isolate	blood		2403	800	NO	Holch A. et al. Appl Environ Microbiol 2010 76:10 3391-3397
OG-449	12443	GU735667	SDISALSGLISLQQLSFGNQVTDLKPLANLT	DISPVSSLTKLQRLFFYNNKVSDVSSLANLT	maternofetal fluid	monkey		2403	800	NO	Holch A. et al. Appl Environ Microbiol 2010 76:10 3391-3397
OG-459	VIMPM250	EU408846	SDISALSGLTNLQQLSFGNQVTDLKPLANLT	partial sequence, area not available	artic fox			648	216	UNK	Ermolaeva SA. Et al. unpublished
OG-460	VIMPM061	EU408845	SDISALSGLTSLQQLSFGNQVTDLKPLANLT	partial sequence, area not available	wild boar			648	216	UNK	Ermolaeva SA. Et al. unpublished
OG-473	VIMPR052	EU408832	SDISALSGLTNLQQLSFGNQVTDLKPLANLT	partial sequence, area not available	guinea pig			648	216	UNK	Ermolaeva SA. Et al. unpublished
OG-474	VIMPR097	EU408831	SDISALSGLTSLQQLSFGNQVTDLKPLANLT	partial sequence, area not available	rabbit			648	216	UNK	Ermolaeva SA. Et al. unpublished
OG-475	VIMPR422	EU408830	SDISALSGLTNLQQLSFGNQVTDLKPLANLT	partial sequence, area not available	Apodemus agrarius			648	216	UNK	Ermolaeva SA. Et al. unpublished
OG-476	VIMPR040	EU408829	SDISALSGLTSLQQLSFGNQVTDLKPLANLT	partial sequence, area not available	chinchilla			648	216	UNK	Ermolaeva SA. Et al. unpublished
OG-477	VIMPR134	EU408828	SDISALSGLTNLQQLSFGNQVTDLKPLANLT	partial sequence, area not available	Microtus arvalis			648	216	UNK	Ermolaeva SA. Et al. unpublished
OG-478	VIMPR212	EU408827	SDISALSGLTNLQQLSFGNQVTDLKPLANLT	partial sequence, area not available	chinchilla			648	216	UNK	Ermolaeva SA. Et al. unpublished
OG-479	VIMPR750	EU408826	SDISALSGLTSLQQLSFGNQVTDLKPLANLT	partial sequence, area not available	Myodes glareolus			648	216	UNK	Ermolaeva SA. Et al. unpublished
OG-480	VIMCR474	EU408825	SDISALSGLTSLQQLSFGNQVTDLKPLANLT	partial sequence, area not available	Apodemus agrarius			648	216	UNK	Ermolaeva SA. Et al. unpublished
OG-481	VIMUR211	EU408824	SDISALSGLTSLQQLSFGNQVTDLKPLANLT	partial sequence, area not available	Rattus rattus			648	216	UNK	Ermolaeva SA. Et al. unpublished
OG-482	VIMVR092	EU408823	SDISALSGLTSLQQLSFGNQVTDLKPLANLT	partial sequence, area not available	Apodemus peninsulae			648	216	UNK	Ermolaeva SA. Et al. unpublished
OG-483	VIMVR090	EU408822	SDISALSGLTSLQQLSFGNQVTDLKPLANLT	partial sequence, area not available	Apodemus agrarius			648	216	UNK	Ermolaeva SA. Et al. unpublished
OG-484	VIMVR088	EU408821	SDISALSGLTSLQQLSFGNQVTDLKPLANLT	partial sequence, area not available	Apodemus agrarius			648	216	UNK	Ermolaeva SA. Et al. unpublished
OG-485	VIMVR087	EU408820	SDISALSGLTSLQQLSFGNQVTDLKPLANLT	partial sequence, area not available	Clethrionomys rufocanus			648	216	UNK	Ermolaeva SA. Et al. unpublished
OG-486	VIMVR084	EU408819	SDISALSGLTSLQQLSFGNQVTDLKPLANLT	partial sequence, area not available	Apodemus agrarius			648	216	UNK	Ermolaeva SA. Et al. unpublished
OG-487	VIMVR082	EU408818	SDISALSGLTSLQQLSFGNQVTDLKPLANLT	partial sequence, area not available	Apodemus agrarius			648	216	UNK	Ermolaeva SA. Et al. unpublished
OG-488	VIMVR081	EU408817	SDISALSGLTSLQQLSFGNQVTDLKPLANLT	partial sequence, area not available	Clethrionomys rufocanus			648	216	UNK	Ermolaeva SA. Et al. unpublished
OG-489	VIMVR062	EU408816	SDISALSGLTNLQQLSFGNQVTDLKPLANLT	partial sequence, area not available	Clethrionomys rufocanus			648	216	UNK	Ermolaeva SA. Et al. unpublished
OG-490	VIMPH078	EU408815	SDISALSGLTSLQQLSFGNQVTDLKPLANLT	partial sequence, area not available	Homo sapiens carrier			648	216	UNK	Ermolaeva SA. Et al. unpublished
OG-491	VIMPH198	EU408814	SDISALSGLTNLQQLSFGNQVTDLKPLANLT	partial sequence, area not available	Homo sapiens carrier			648	216	UNK	Ermolaeva SA. Et al. unpublished
OG-492	VIMPHk23	EU408813	SDISALSGLTSLQQLSFGNQVTDLKPLANLT	partial sequence, area not available	Homo sapiens carrier			648	216	UNK	Ermolaeva SA. Et al. unpublished
OG-493	VIMPH007	EU408812	SDISALSGLTSLQQLSFGNQVTDLKPLANLT	partial sequence, area not available	Homo sapiens carrier			648	216	UNK	Ermolaeva SA. Et al. unpublished
OG-494	VIMPH006	EU408811	SDISALSGLTNLQQLSFGNQVTDLKPLANLT	partial sequence, area not available	Homo sapiens carrier			648	216	UNK	Ermolaeva SA. Et al. unpublished
OG-495	VIMPH005	EU408810	SDISALSGLTSLQQLSFGNQVTDLKPLANLT	partial sequence, area not available	Homo sapiens carrier			648	216	UNK	Ermolaeva SA. Et al. unpublished
OG-496	VIMVH234	EU408809	SDISALSGLTNLQQLSFGNQVTDLKPLANLT	partial sequence, area not available	Homo sapiens carrier			648	216	UNK	Ermolaeva SA. Et al. unpublished
OG-497	VIMVH071	EU408808	SDISALSGLTNLQQLSFGNQVTDLKPLANLT	partial sequence, area not available	Homo sapiens carrier			648	216	UNK	Ermolaeva SA. Et al. unpublished
OG-498	VIMVH333	EU408807	SDISALSGLTSLQQLSFGNQVTDLKPLANLT	partial sequence, area not available	Homo sapiens carrier			648	216	UNK	Ermolaeva SA. Et al. unpublished
OG-499	VIMVH325	EU408806	SDISALSGLTSLQQLSFGNQVTDLKPLANLT	partial sequence, area not available	Homo sapiens carrier			648	216	UNK	Ermolaeva SA. Et al. unpublished
OG-500	VIMPA003	EU408805	SDISALSGLTNLQQLSFGNQVTDLKPLANLT	partial sequence, area not available	Homo sapiens	clinical sample		648	216	UNK	Ermolaeva SA. Et al. unpublished
OG-501	VIMPA064	EU408804	SDISALSGLTNLQQLSFGNQVTDLKPLANLT	partial sequence, area not available	Homo sapiens	clinical sample		648	216	UNK	Ermolaeva SA. Et al. unpublished
OG-502	VIMHA633	EU408803	SDISALSGLTSLQQLSFGNQVTDLKPLANLT	partial sequence, area not available	Homo sapiens	clinical sample		648	216	UNK	Ermolaeva SA. Et al. unpublished
OG-503	VIMHA012	EU408802	SDISALSGLTSLQQLSFGNQVTDLKPLANLT	partial sequence, area not available	Homo sapiens	clinical sample		648	216	UNK	Ermolaeva SA. Et al. unpublished
OG-504	VIMHA038	EU408801	SDISALSGLTSLQQLSFGNQVTDLKPLANLT	partial sequence, area not available	Homo sapiens	clinical sample		648	216	UNK	Ermolaeva SA. Et al. unpublished
OG-505	VIMHA036	EU408800	SDISALSGLTSLQQLSFGNQVTDLKPLANLT	partial sequence, area not available	Homo sapiens	clinical sample		648	216	UNK	Ermolaeva SA. Et al. unpublished
OG-506	VIMHA034	EU408799	SDISALSGLTSLQQLSFGNQVTDLKPLANL	partial sequence, area not available	Homo sapiens	clinical sample		648	216	UNK	Ermolaeva SA. Et al. unpublished
OG-507	VIMHA017	EU408798	SDISALSGLTSLQQLSFGNQVTDLKPLANLT	partial sequence, area not available	Homo sapiens	clinical sample		648	216	UNK	Ermolaeva SA. Et al. unpublished
OG-508	VIMHA015	EU408797	SDISALSGLTSLQQLSFGNQVTDLKPLANLT	partial sequence, area not available	Homo sapiens	clinical sample		648	216	UNK	Ermolaeva SA. Et al. unpublished
OG-509	VIMHA011	EU408796	SDISALSGLTSLQQLSFGNQVTDLKPLANLT	partial sequence, area not available	Homo sapiens	clinical sample		648	216	UNK	Ermolaeva SA. Et al. unpublished
OG-510	VIMHA010	EU408795	SDISALSGLTSLQQLSFGNQVTDLKPLANLT	partial sequence, area not available	Homo sapiens	clinical sample		648	216	UNK	Ermolaeva SA. Et al. unpublished
OG-511	VIMHA009	EU408794	SDISALSGLTSLQQLSFGNQVTDLKPLANLT	partial sequence, area not available	Homo sapiens	clinical sample		648	216	UNK	Ermolaeva SA. Et al. unpublished
OG-512	VIMHA008	EU408793	SDISALSGLTSLQQLSFGNQVTDLKPLANLT	partial sequence, area not available	Homo sapiens	clinical sample		648	216	UNK	Ermolaeva SA. Et al. unpublished
OG-513	VIMHA007	EU408792	SDISALSGLTSLQQLSFGNQVTDLKPLANLT	partial sequence, area not available	Homo sapiens	clinical sample		648	216	UNK	Ermolaeva SA. Et al. unpublished
OG-514	VIMHA006	EU408791	SDISALSGLTSLQQLSFGNQVTDLKPLANLT	partial sequence, area not available	Homo sapiens	clinical sample		648	216	UNK	Ermolaeva SA. Et al. unpublished
OG-515	VIMHA005	EU408790	SDISALSGLTSLQQLSFGNQVTDLKPLANLT	partial sequence, area not available	Homo sapiens	clinical sample		648	216	UNK	Ermolaeva SA. Et al. unpublished
OG-516	VIMHA004	EU408789	SDISALSGLTSLQQLSFGNQVTDLKPLANLT	partial sequence, area not available	Homo sapiens	clinical sample		648	216	UNK	Ermolaeva SA. Et al. unpublished
OG-519	FSLM1001	DQ347775	SDISALSGLTSLQQLSFGNQVTDLKPLANLT	DISPVSSLTKLQRLFFYNNKVSDVSSLANLT	animal			2382	794	NO	Tsai Y. et al. unpublished
OG-520	FSLJ2074	DQ347774	SDISALSGLTSLQQLSFGNQVTDLKPLANLT	DISPVSNLTKLQRLFFYNNKVSDVSSLANLT	animal			2382	794	NO	Tsai Y. et al. unpublished
OG-521	FSLJ2071	DQ347773	SDISALSGLTNLQQLSFGNQVTDLKPLANLT	DISPVSSLTKLQRLFFYNNKVSDVSSLANLT	animal			2382	794	NO	Tsai Y. et al. unpublished
OG-522	FSLJ1208	DQ347772	SDISALSGLTSLQQLSFGNQVTDLKPLANLT	DISPVSSLTKLQRLFFYNNKVSDVSSLANLT	animal			2382	794	NO	Tsai Y. et al. unpublished
OG-523	FSLJ1168	DQ347771	SDISALSGLTNLQQLSFGNQVTDLKPLANLT	DISPVSSLTKLQRLFFYNNKVSDVSSLANLT	human			2382	794	NO	Tsai Y. et al. unpublished
OG-524	FSLF2501	DQ347770	SDISALSGLTNLQQLSFGNQVTDLKPLANLT	DISPVSSLTKLQRLFFYNNKVSDVSSLANLT	human			2373	791	NO	Tsai Y. et al. unpublished
OG-525	FSLF2318	DQ347769	SDISALSGLTNLQQLSFGNQVTDLKPLANLT	DISPVSSLTKLQRLFFYNNKVSDVSSLANLT	animal			2382	794	NO	Tsai Y. et al. unpublished
OG-526	FSLF2270	DQ347768	SDISVLSGLTSLQQLSFGNQVTDLKPLANLT	DISPVSSLTKLQRLFFYNNKVSDVSSLANLT	human			2373	791	NO	Tsai Y. et al. unpublished
OG-527	FSLF2086	DQ347767	SDISALSGLTSLQQLSFGNQVTDLKPLANLT	DISPVSSLTKLQRLFFYNNKVSDVSSLANLT	human			2382	794	NO	Tsai Y. et al. unpublished
OG-528	FSLF2695	DQ347766	SDISALSGLTNLQQLSFGNQVTDLKPLANLT	DISPVSSLTKLQRLFFYNNKVSDVSSLANLT	human			2382	794	NO	Tsai Y. et al. unpublished
OG-529	LI0521	EF409978	SDISALSGLTSLQQLSFGNQVTDLKPLANLT	DISPVSSLTKLQRLFFYNNKVSDVSSLANLT	rabbit			3195	800	NO	Yu WL. Et al. J Med Microbiol 2007 56:7 888-895
OG-548	10403S	DQ132795	SDISALSGLTNLQQLSFGNQVTDLKPLANLT	DISPVSSLTKLQRLFFYNNKVSDVSSLANLT	human skin lesion			2403	800	NO	Jiang LL. Et al. Acta biochim Biophys Sin 2006 38:4 262-270
OG-549	H4	DQ132794	SDISALSGLTNLQQLSFGNQVTDLKPLANLT	DISPVSSLTKLQRLFFYNNKVSDVSSLASLT	cow's milk			2403	800	NO	Jiang LL. Et al. Acta biochim Biophys Sin 2006 38:4 262-270
OG-550	NWI	HQ703563	SDISALSGLTSLQQLSFGNQVTDLKPLANLT	DISPVSSLTKLQRLFFYNNKVSDVSSLANLT	cardiac pseudotumor			2403	800	NO	Alonzo F. et al. J Med Microbiol 2011 60:4 423-434
OG-551	J5043	HQ703562	SDISALSGLTSLQQLSFGNQVTDLKPLANLT	DISPVSSLTKLQRLFFYNNKVSDVSSLANLT	blood			2403	800	NO	Alonzo F. et al. J Med Microbiol 2011 60:4 423-434
OG-552	J4901	HQ703561	SDISALSGLTSLQQLSFGNQVTDLKPLANLT	DISPVSSLTKLQRLFFYNNKVSDVSSLANLT	heart tissue			2403	800	NO	Alonzo F. et al. J Med Microbiol 2011 60:4 423-434
OG-553	J4403	HQ703560	SDISALSGLTNLQQLSFGNQVTDLKPLANLT	DISPVSSLTKLQRLFFYNNKVSDVSSLANLT	pericardial fluid			2403	800	NO	Alonzo F. et al. J Med Microbiol 2011 60:4 423-434
OG-554	07PF0776	HQ703559	SDISALSGLTNLQQLSFGNQVTDLKPLANLT	DISPVSSLTKLQRLFFYNNKVSDVSSLANLT	cardiac interventricular septal			2403	800	NO	Alonzo F. et al. J Med Microbiol 2011 60:4 423-434
OG-594	L3102	KJ129607	SDISALSGLTSLQQLSFGNQVTDLKPLANLT	DISPVSSLTKLQRLFFYNNKVSDVSSLANLT	Homo sapiens	newborn		2514	325	YES	Gelbicova T. et al. unpublished 2014
OG-651	S10.2	HQ111543	SDISALSGLTSLQQLSFGNQVTDLKPLANLT	DISPVSSLTKLQRLFFYNNKVSDVSSLANLT	pig slaughterhouse and processing	carcasses		2156	491	YES	Ortiz S. et al. Food Microbiol 2014 39 81-88
OG-658	CSUFSL N1-081	FJ617536	SDISALSGLTSLQQLSFGNQVTDLKPLANLT	DISPVSSLTKLQRLFFYNNKVSDVSSLANLT	human	clinical		2403	800	NO	Roberts AJ. Et al. Appl Environ Microbiol 2009 75:17 5647-5658
OG-659	CSUFSL N1-079	FJ617535	SDISALSGLTSLQQLSFGNQVTDLKPLANLT	DISPVSSLTKLQRLFFYNNKVSDVSSLANLT	human	clinical		2394	797	NO	Roberts AJ. Et al. Appl Environ Microbiol 2009 75:17 5647-5658
OG-660	CSUFSL N1-074	FJ617534	SDISALSGLTSLQQLSFGNQVTDLKPLANLT	DISPVSSLTKLQRLFFYNNKVSDVSSLANLT	human	clinical		2403	800	NO	Roberts AJ. Et al. Appl Environ Microbiol 2009 75:17 5647-5658
OG-661	CSUFSL N1-072	FJ617533	SDISALSGLTSLQQLSFGNQVTDLKPLANLT	DISPVSSLTKLQRLFFYNNKVSDVSSLANLT	human	clinical		2403	800	NO	Roberts AJ. Et al. Appl Environ Microbiol 2009 75:17 5647-5658
OG-662	CSUFSL N1-064	FJ617532	SDISALSGLTSLQQLSFGNQVTDLKPLANLT	DISPVSSLTKLQRLFFYNNKVSDVSSLANLT	human	clinical		2403	800	NO	Roberts AJ. Et al. Appl Environ Microbiol 2009 75:17 5647-5658
OG-663	CSUFSL N1-054	FJ617531	SDISALSGLTSLQQLSFGNQVTDLKPLANLT	DISPVSSLTKLQRLFFYNNKVSDVSSLANLT	human	clinical		2394	797	NO	Roberts AJ. Et al. Appl Environ Microbiol 2009 75:17 5647-5658
OG-664	CSUFSL N1-044	FJ617530	SDISALSGLTSLQQLSFGNQVTDLKPLANLT	DISPVSSLTKLQRLFFYNNKVSDVSSLANLT	human	clinical		2403	800	NO	Roberts AJ. Et al. Appl Environ Microbiol 2009 75:17 5647-5658
OG-665	CSUFSL N1-035	FJ617529	SDISALSGLTSLQQLSFGNQVTDLKPLANLT	DISPVSSLTKLQRLFFYNNKVSDVSSLANLT	human	clinical		2403	800	NO	Roberts AJ. Et al. Appl Environ Microbiol 2009 75:17 5647-5658
OG-666	CSUFSL N1-031	FJ617528	SDISALSGLTSLQQLSFGNQVTDLKPLANLT	DISPVSSLTKLQRLFFYNNKVSDVSSLANLT	human	clinical		2403	800	NO	Roberts AJ. Et al. Appl Environ Microbiol 2009 75:17 5647-5658
OG-667	CSUFSL N1-023	FJ617527	SDISALSGLTSLQQLSFGNQVTDLKPLANLT	DISPVSSLTKLQRLFFYNNKVSDVSSLANLT	human	clinical		2403	800	NO	Roberts AJ. Et al. Appl Environ Microbiol 2009 75:17 5647-5658
OG-668	CSUFSL N1-022	FJ617526	SDISALSGLTNLQQLSFGNQVTDLKPLANLT	DISPVSSLTKLQRLFFYNNKVSDVSSLANLT	human	clinical		2403	800	NO	Roberts AJ. Et al. Appl Environ Microbiol 2009 75:17 5647-5658
OG-669	CSUFSL N1-009	FJ617525	SDISALSGLTSLQQLSFGNQVTDLKPLANLT	DISPVSSLTKLQRLFFYNNKVSDVSSLANLT	human	clinical		2403	800	NO	Roberts AJ. Et al. Appl Environ Microbiol 2009 75:17 5647-5658
OG-670	CSUFSL N1-008	FJ617524	SDISALSGLTSLQQLSFGNQVTDLKPLANLT	DISPVSSLTKLQRLFFYNNKVSDVSSLANLT	human	clinical		2403	800	NO	Roberts AJ. Et al. Appl Environ Microbiol 2009 75:17 5647-5658
OG-671	CSUFSL N1-006	FJ617523	SDISALSGLTNLQQLSFGNQVTDLKPLANLT	DISPVSSLTKLQRLFFYNNKVSDVSSLANLT	human	clinical		2403	800	NO	Roberts AJ. Et al. Appl Environ Microbiol 2009 75:17 5647-5658
OG-672	CSUFSL N1-003	FJ617522	SDISALSGLTNLQQLSFGNQVTDLKPLANLT	DISPVSSLTKLQRLFFYNNKVSDVSSLANLT	human	clinical		2403	800	NO	Roberts AJ. Et al. Appl Environ Microbiol 2009 75:17 5647-5658
OG-678	MB 2314	AM076708	partial sequence, area not available	DISPVSSLTKLQRLFFYNNKVSDVSSLANLT	amniotic fluid	human clinical sporadic		1714	494	NO	Werbrouck H. et al. Appl Environ Microbiol 2006 72:6 3862-3871
OG-679	MB 689	AM076711	partial sequence, area not available	DISPVSSLTKLQRLFFYNNKVSDVXSLANLT		human clinical sporadic		1693	487	NO	Werbrouck H. et al. Appl Environ Microbiol 2006 72:6 3862-3871
OG-680	MB 2322	AM076710	partial sequence, area not available	DISPVSSLTKLQRLFFYNNKVSDVSSLANLT	blood	human clinical sporadic		1714	494	NO	Werbrouck H. et al. Appl Environ Microbiol 2006 72:6 3862-3871
OG-681	MB 2316	AM076709	partial sequence, area not available	DISPVSSLTKLQRLFFYNNKVSDVSSLANLT	blood	human clinical sporadic		1714	494	NO	Werbrouck H. et al. Appl Environ Microbiol 2006 72:6 3862-3871
OG-682	MB 677	AM076702	partial sequence, area not available	DISPVSSLTKLQRLFFYNNKVSDVSSLANLT	CSF	human clinical sporadic		1703	490	NO	Werbrouck H. et al. Appl Environ Microbiol 2006 72:6 3862-3871
OG-683	MB 676	AM076701	partial sequence, area not available	DISPVSSLTKLQRLFFYNNKVSDVSSLANLT	CSF	human clinical sporadic		1714	494	NO	Werbrouck H. et al. Appl Environ Microbiol 2006 72:6 3862-3871
OG-684	MB 2649	AM076700	partial sequence, area not available	DISPVSSLTKLQRLFFYNNKVSDVSSLANLT	blood	human clinical sporadic		1714	494	NO	Werbrouck H. et al. Appl Environ Microbiol 2006 72:6 3862-3871
OG-685	MB 2647	AM076699	partial sequence, area not available	DISPVSSLTKLQRLFFYNNKVSDVSSLANLT	blood	human clinical sporadic		1714	494	NO	Werbrouck H. et al. Appl Environ Microbiol 2006 72:6 3862-3871
OG-686	MB 2644	AM076698	partial sequence, area not available	DISPVSSLTKLQRLFFYNNKVSDVSSLANLT	blood	human clinical sporadic		1714	494	NO	Werbrouck H. et al. Appl Environ Microbiol 2006 72:6 3862-3871
OG-687	MB 2641	AM076697	partial sequence, area not available	DISPVSSLTKLQRLFFYNNKVSDVSSLANLT	blood	human clinical sporadic		1714	494	NO	Werbrouck H. et al. Appl Environ Microbiol 2006 72:6 3862-3871
OG-688	EGD	AM076696	partial sequence, area not available	DISPVSSLTKLQRLFFYNNKVSDVSSLANLT	animal clinical	lab reference, epidemic		1714	494	NO	Werbrouck H. et al. Appl Environ Microbiol 2006 72:6 3862-3871
OG-689	MB 2321	AM076690	partial sequence, area not available		blood	human clinical sporadic		1714	48	YES	Werbrouck H. et al. Appl Environ Microbiol 2006 72:6 3862-3871
OG-690	MB 2319	AM076689	partial sequence, area not available	DISPVSSLTKLQRLFFYNNKVSDVSSLANLT	blood	human clinical sporadic		1714	494	NO	Werbrouck H. et al. Appl Environ Microbiol 2006 72:6 3862-3871
OG-691	MB 2317	AM076688	partial sequence, area not available	DISPVSSLTKLQRLFFYNNKVSDVSSLANLT	blood	human clinical sporadic		1714	494	NO	Werbrouck H. et al. Appl Environ Microbiol 2006 72:6 3862-3871
OG-692	MB 2315	AM076687	partial sequence, area not available	DISPVSSLTKLQRLFFYNNKVSDVSSLANLT	CSF	human clinical sporadic		1714	494	NO	Werbrouck H. et al. Appl Environ Microbiol 2006 72:6 3862-3871
OG-693	MB 691	AM076685	partial sequence, area not available			human clinical sporadic		1714	48	YES	Werbrouck H. et al. Appl Environ Microbiol 2006 72:6 3862-3871
OG-694	MB 2320	AM076675	partial sequence, area not available	DISPVSSLTKLQRLFFYNNKVSDVSSLANLT	CSF	human clinical sporadic		1714	494	NO	Werbrouck H. et al. Appl Environ Microbiol 2006 72:6 3862-3871
OG-695	L76	FR750359	SDISALSGLTSLQQLSFGNQVTDLKPLANLT	DISPVSSLTKLQRLFFYNNKVSDVSSLANLT	goat			2403	800	NO	Madarame H. et al. unpublished
OG-696	L146	FR750358	SDISALSGLTSLQQLSFGNQVTDLKPLANLT	DISPVSSLTKLQRLFFYNNKVSDVSSLANLT	cow			2400	800	NO	Madarame H. et al. unpublished
OG-697	L140	FR750357	SDISALSGLTSLQQLSFGNQVTDLKPLANLT	DISPVSSLTKLQRLFFYNNKVSDVSSLANLT	cow			2400	800	NO	Madarame H. et al. unpublished
OG-698	L130	FR750356	SDISALSGLTSLQQLSFGNQVTDLKPLANLT	DISPVSSLTKLQRLFFYNNKVSDVSSLANLT	sheep			2403	800	NO	Madarame H. et al. unpublished
OG-699	LCH09	HM589624	SDISALSGLTNLQQLSFGNQVTDLKPLANLT	DISPVSSLTKLQRLFFYNNKVSDVSSLANLT	fetal brainstem	cow abortion		2403	800	NO	Suba S. et al. unpublished
OG-700	LVCH08	HM589623	SDISALSGLTNLQQLSFGNQVTDLKPLANLT	DISPVSSLTKLQRLFFYNNKVSDVSSLANLT	fetal brainstem	cow abortion		2403	800	NO	Suba S. et al. unpublished
OG-701	L3808	HM589622	SDISALSGLTNLQQLSFGNQVTDLKPLANLT	DISPVSSLTKLQRLFFYNNKVSDVSSLANLT	fetal contents	goat abortion		2403	800	NO	Suba S. et al. unpublished
OG-702	L507	HM589618	SDISALSGLTNLQQLSFGNQVTDLKPLANLT	DISPVSSLTKLQRLFFYNNKVSDVSSLANLT	fetal contents	goat abortion		2403	800	NO	Suba S. et al. unpublished
OG-703	LO28	AY166686	partial sequence, area not available	DISPVSSLTKLQRLFFYNNKVSDVSSLANLT	healthy pregnant carrier			733	244	NO	Olier M. et al. Infect Immun 2003 71:3 1217-1224
OG-704	FSL J1-158	AF497165	SDISALSGLTSLQQLSFGNQVTDLKPLANLT	DISPVSSLTKLQRLFFYNNKVSDVSSLANLT	goat			2241	746	NO	Cai S. et al. J Clin Microbiol 2002 40:9 3319-3325
OG-705	FSL J2-064	AF497163	SDISALSGLTNLQQLSFGNQVTDLKPLANLT	DISPVSSLTKLQRLFFYNNKVSDVSSLANLT	cow			2235	744	NO	Cai S. et al. J Clin Microbiol 2002 40:9 3319-3325
OG-706	FSL J2-045	AF497162	SDISALSGLTNLQQLSFGNQVTDLKPLANLT	DISPVSSLTKLQRLFFYNNKVSDVSSLANLT	sheep			2235	744	NO	Cai S. et al. J Clin Microbiol 2002 40:9 3319-3325
OG-707	FSL J2-039	AF497161	SDISALSGLTNLQQLSFGNQVTDLKPLANLT	DISPVSSLTKLQRLFFYNNKVSDVSSLANLT	turkey			2235	744	NO	Cai S. et al. J Clin Microbiol 2002 40:9 3319-3325
OG-708	FSL J2-017	AF497160	SDISALSGLTSLQQLSFGNQVTDLKPLANLT	DISPVSSLTKLQRLFFYNNKVSDVSSLANLT	cow			2235	744	NO	Cai S. et al. J Clin Microbiol 2002 40:9 3319-3325
OG-709	FSL J2-003	AF497159	SDISALSGLTSLQQLSFGNQVTDLKPLANLT	DISPVSSLTKLQRLFFYNNKVSDVSSLANLT	cow			2226	741	NO	Cai S. et al. J Clin Microbiol 2002 40:9 3319-3325
OG-710	FSL J1-051	AF497158	SDISALSGLTSLQQLSFGNQVTDLKPLANLT	DISPVSSLTKLQRLFFYNNKVSDVSSLANLT	human			2235	744	NO	Cai S. et al. J Clin Microbiol 2002 40:9 3319-3325
OG-711	FSL J1-047	AF497157	SDISALSGLTSLQQLSFGNQVTDLKPLANLT	DISPVSSLTKLQRLFFYNNKVSDVSSLANLT	human			2235	744	NO	Cai S. et al. J Clin Microbiol 2002 40:9 3319-3325
OG-712	FSL J1-038	AF497156	SDISALSGLTNLQQLSFGNQVTDLKPLANLT	DISPVSSLTKLQRLFFYNNKVSDVSSLANLT	human			2235	744	NO	Cai S. et al. J Clin Microbiol 2002 40:9 3319-3325
OG-713	FSL J1-022	AF497155	SDISALSGLTSLQQLSFGNQVTDLKPLANLT	DISPVSSLTKLQRLFFYNNKVSDVSSLANLT	human			2235	744	NO	Cai S. et al. J Clin Microbiol 2002 40:9 3319-3325
OG-714	FSL J2-068	AF497154	SDISALSGLTNLQQLSFGNQVTDLKPLANLT	DISPVSSLTKLQRLFFYNNKVSDVSSLANLT	horse			2226	741	NO	Cai S. et al. J Clin Microbiol 2002 40:9 3319-3325
OG-715	NTSN	CP009897	SDISALSGLTSLQQLSFGNQVTDLKPLANLT	DISPVSSLTKLQRLFFYNNKVSDVSSLANLT	sheep				800	NO	Tan W. et al. Genome Announc 2015 3:1
OG-716	IZSAM Lm hs2008	CP10346	SDISALSGLTSLQQLSFGNQVTDLKPLANLT	DISPVSSLTKLQRLFFYNNKVSDVSSLANLT	CSF	human			797	NO	Prencipe VA. Et al. unpublished
OG-717	SLCC2540	FR733645	SDISALSGLTNLQQLSFGNQVTDLKPLANLT	DISPVSSLTKLQRLFFYNNKVSDVSSLANLT	human				800	NO	Kuenne C. et al. BMC Genomics 2013 14:47
OG-718	SLCC2378	FR733644	SDISALSGLTSLQQLSFGNQVTDLKPLANLT	DISPVSSLTKLQRLFFYNNKVSDVSSLANLT	poultry				800	NO	Kuenne C. et al. BMC Genomics 2013 14:47
OG-719	ATCC 19117	FR733643	SDISALSGLTSLQQLSFGNQVTDLKPLANLT	DISPVSSLTKLQRLFFYNNKVSDVSSLANLT	sheep				800	NO	Kuenne C. et al. BMC Genomics 2013 14:47
OG-720	SLCC5850	FR733647	SDISALSGLTNLQQLSFGNQVTDLKPLANLT	DISPVSSLTKLQRLFFYNNKVSDVSSLANLT	rabbit				800	NO	Kuenne C. et al. BMC Genomics 2013 14:47
OG-721	SLCC2376	FR733651	SDISALSGLTNLQQLSFGNQVTDLKPLANLT	DISPVSSLTKLQRLFFYNNKVSDVSSLANLT	poultry				800	NO	Kuenne C. et al. BMC Genomics 2013 14:47
OG-722	SLCC2482	FR7270325	SDISALSGLTNLQQLSFGNQVTDLKPLANLT	DISPVSSLTKLQRLFFYNNKVSDVSSLANLT	human				800	NO	Kuenne C. et al. BMC Genomics 2013 14:47
OG-723	SLCC2372	FR733648	SDISALSGLTSLQQLSFGNQVTDLKPLANLT	DISPVSSLTKLQRLFFYNNKVSDVSSLANLT	human				800	NO	Kuenne C. et al. BMC Genomics 2013 14:47
OG-724	SLCC2755	FR733646	SDISALSGLTNLQQLSFGNQVTDLKPLANLT	DISPVSSLTKLQRLFFYNNKVSDVSSLANLT	chinchilla				800	NO	Kuenne C. et al. BMC Genomics 2013 14:47
OG-725	08_5578	CP001602	SDISALSGLTNLQQLSFGNQVTDLKPLANLT	DISPVSSLTKLQRLFFYNNKVSDVSSLANLT	human blood				800	NO	Glimour M.W. et al. BMC Genomics 2010 11:120
OG-726	08_5923	CP001604	SDISALSGLTNLQQLSFGNQVTDLKPLANLT	DISPVSSLTKLQRLFFYNNKVSDVSSLANLT	human blood				800	NO	Glimour M.W. et al. BMC Genomics 2010 11:120
OG-727	H34	AY126443	partial sequence, area not available	DISPVSSLTKLQRLFFYNNKVSDVSSLANLT	human			733	205	UNK	Olier M. et al. Infect Immun 2003 71:3 1217-1224
OG-728	H32	AY126442	partial sequence, area not available	DISPVSSLTKLQRLFFYNNKVSDVSSLANLT	human			733	205	UNK	Olier M. et al. Infect Immun 2003 71:3 1217-1224
OG-729	H17	AY126441	partial sequence, area not available	DISPVSSLTKLQRLFFYNNKVSDVSSLANLT	human			732	205	UNK	Olier M. et al. Infect Immun 2003 71:3 1217-1224
OG-730	FSL J2-071	AARN04000004	SDISALSGLTNLQQLSFGNQVTDLKPLANLT	DISPVSSLTKLQRLFFYNNKVSDVSSLANLT	bovine clinical case				796	UNK	Birren B. et al. PloS One 2013 8:6

## Sheet: Human 123
DB Number	Strain Name	GenBank#	S192N	Y369S	Source	Origin Type	Lineage	Length of Sequence (bp)	Length of Protein (aa)	Premature Stop Y/N	Journal for Sequence
OG-27	FSL F2-601	EF445910	SDISALSGLTNLQQLSFGNQVTDLKPLANLT	DISPVSSLTKLQRLFFYNNKVSDVSSLANLT	human		I	2403	800	NO	Orsi, RH et al. Microbiology 2007 153:8 2666-2678
OG-28	FSL F2-602	EF445911	SDISALSGLTNLQQLSFGNQVTDLKPLANLT	DISPVSSLTKLQRLFFYNNKVSDVSSLANLT	human		I	2403	800	NO	Orsi, RH et al. Microbiology 2007 153:8 2666-2678
OG-29	FSL F2-658	EF445912	SDISALSGLTSLQQLSFGNQVTDLKPLANLT	DISPVSSLTKLQRLFFYNNKVSDVSSLANLT	human		I	2403	800	NO	Orsi, RH et al. Microbiology 2007 153:8 2666-2678
OG-30	FSL F2-637	EF445913	SDISALSGLTSLQQLSFGNQVTDLKPLANLT	DISPVSSLTKLQRLFFYNNKVSDVSSLANLT	human		I	2391	797	YES	Orsi, RH et al. Microbiology 2007 153:8 2666-2678
OG-31	FSL F2-661	EF445914	SDISALSGLTSLQQLSFGNQVTDLKPLANLT	DISPVSSLTKLQRLFFYNNKVSDVSSLANLT	human		I	2403	800	NO	Orsi, RH et al. Microbiology 2007 153:8 2666-2678
OG-32	FSL F2-672	EF445915	SDISALSGLTSLQQLSFGNQVTDLKPLANLT	DISPVSSLTKLQRLFFYNNKVSDVSSLANLT	human		I	2391	797	YES	Orsi, RH et al. Microbiology 2007 153:8 2666-2678
OG-43	FSl F2-634	EF445926	SDISALSGLTSLQQLSFGNQVTDLKPLANLT	DISPVSSLTKLQRLFFYNNKVSDVSSLANLT	human		II	2403	800	NO	Orsi, RH et al. Microbiology 2007 153:8 2666-2678
OG-44	FSL F2-639	EF445927	SDISALSGLTSLQQLSFGNQVTDLKPLANLT	DISPVSSLTKLQRLFFYNNKVSDVSSLANLT	human		II	2403	800	NO	Orsi, RH et al. Microbiology 2007 153:8 2666-2678
OG-45	FSL F2-663	EF445928	SDISALSGLTSLQQLSFGNQVTDLKPLANLT	DISPVSSLTKLQRLFFYNNKVSDVSSLANLT	human		II	2403	800	NO	Orsi, RH et al. Microbiology 2007 153:8 2666-2678
OG-55	FSL F2-695	EF445938	SDISALSGLTNLQQLSFGNQVTDLKPLANLT	DISPVSSLTKLQRLFFYNNKVSDVSSLANLT	human		III	2403	800	NO	Orsi, RH et al. Microbiology 2007 153:8 2666-2678
OG-115	FSL C1-117	FMT106	SDISALSGLTNLQQLSFGNQVTDLKPLANLT	DISPVSSLTKLQRLFFYNNKVSDVSSLANLT	human	sporadic		2235	745	UNK	Cai S. et al. J of Clinical Microbiol 2002 40:9 3319-3325
OG-160	FSL F2-086	FMT568	SDISALSGLTSLQQLSFGNQVTDLKPLANLT	DISPVSSLTKLQRLFFYNNKVSDVSSLANLT	human	blood		2397	799	YES	Gray MJ. Et al. Appl Environ Micro 2004 70:10 5833-5841
OG-170	FSL F2-208	FMT685	SDISVLSGLTSLQQLSFGNQVTDLKPLANLT	DISPVSSLTKLQRLFFYNNKVSDVSSLANLT	human	blood		2399	799	YES	Gray MJ. Et al. Appl Environ Micro 2004 70:10 5833-5841
OG-178	FSL F2-270	FMT780	SDISVLSGLTSLQQLSFGNQVTDLKPLANLT	DISPVSSLTKLQRLFFYNNKVSDVSSLANLT	human	sporadic		2387	795	NO	Gray MJ. Et al. Appl Environ Micro 2004 70:10 5833-5841
OG-199	FSL F2-379	FMT950	partial sequence, area not available	DISPVSSLTKLQRLFFYNNKVSDVSSLANLT	human	sporadic		1432	477	UNK	Gray MJ. Et al. Appl Environ Micro 2004 70:10 5833-5841
OG-215	FSL F2-501	FMT1148	SDISALSGLTNLQQLSFGNQVTDLKPLANLT	DISPVSSLTKLQRLFFYNNKVSDVSSLANLT	human	blood		2388	796	NO	Gray MJ. Et al. Appl Environ Micro 2004 70:10 5833-5841
OG-360	LO28	EU295417	SDISALSGLTSLQQLSFGNQVTDLKPLANLT	DISPVSSLTKLQRLFFYNNKVSDVSSLANLT	human isolate			2402	576	YES	Roche SM. Et al. BMC Microbiol 2012 12:1 304
OG-367	464 Inla	EU295410	SDISALSGLTSLQQLSFGNQVTDLKPLANLT	DISPVSSLTKLQRLFFYNNKVSDVSSLANLT	human clinical case			2403	800	NO	Roche SM. Et al. BMC Microbiol 2012 12:1 304
OG-379	H67	EU295398	SDISALSGLTSLQQLSFGNQVTDLKPLANLT	DISPVSSLTKLQRLFFYNNKVSDVSSLANLT	human clinical case			2403	800	NO	Roche SM. Et al. BMC Microbiol 2012 12:1 304
OG-380	H52	EU295397	SDISALSGLTNLQQLSFGNQVTDLKPLANLT	DISPVSSLTKLQRLFFYNNKVSDVSSLANLT	human clinical case			2403	800	NO	Roche SM. Et al. BMC Microbiol 2012 12:1 304
OG-381	H5	EU295396	SDISALSGLTSLQQLSFGNQVTDLKPLANLT	DISPVSSLTKLQRLFFYNNKVSDVSSLANLT	human clinical case			2403	800	NO	Roche SM. Et al. BMC Microbiol 2012 12:1 304
OG-382	H35	EU295395	SDISALSGLTSLQQLSFGNQVTDLKPLANLT	DISPVSSLTKLQRLFFYNNKVSDVSSLANLT	human clinical case			2402	576	YES	Roche SM. Et al. BMC Microbiol 2012 12:1 304
OG-383	H3	EU295394	SDISALSGLTNLQQLSFGNQVTDLKPLANLT	DISPVSSLTKLQRLFFYNNKVSDVSSLANLT	epidemic			2403	800	NO	Roche SM. Et al. BMC Microbiol 2012 12:1 304
OG-384	H27	EU295393	SDISALSGLTNLQQLSFGNQVTDLKPLANLT	DISPVSSLTKLQRLFFYNNKVSDVSSLASLT	human clinical case			2403	800	NO	Roche SM. Et al. BMC Microbiol 2012 12:1 304
OG-385	H20	EU295392	SDISALSGLTSLQQLSFGNQVTDLKPLANLT	DISPVSSLTKLQRLFFYNNKVSDVSSLANLT	human clinical case			2403	800	NO	Roche SM. Et al. BMC Microbiol 2012 12:1 304
OG-386	H16	EU295391	SDISALSGLTNLQQLSFGNQVTDLKPLANLT	DISPVSSLTKLQRLFFYNNKVSDVSSLANLT	human clinical case			2403	800	NO	Roche SM. Et al. BMC Microbiol 2012 12:1 304
OG-388	CR282	EU295389	SDISALSGLTNLQQLSFGNQVTDLKPLANLT	DISPVSSLTKLQRLFFYNNKVSDVSSLANLT	human clinical case			2403	800	NO	Roche SM. Et al. BMC Microbiol 2012 12:1 304
OG-420	epid GB 38	EU295357	SDISALSGLTSLQQLSFGNQVTDLKPLANLT	DISPVSSLTKLQRLFFYNNKVSDVSSLANLT	epidemic			2403	800	NO	Roche SM. Et al. BMC Microbiol 2012 12:1 304
OG-421	epid Suisse 55	EU295356	SDISALSGLTSLQQLSFGNQVTDLKPLANLT	DISPVSSLTKLQRLFFYNNKVSDVSSLANLT	epidemic			2403	800	NO	Roche SM. Et al. BMC Microbiol 2012 12:1 304
OG-422	epid France 69	EU295355	SDISALSGLTSLQQLSFGNQVTDLKPLANLT	DISPVSSLTKLQRLFFYNNKVSDVSSLANLT	epidemic			2403	800	NO	Roche SM. Et al. BMC Microbiol 2012 12:1 304
OG-424	429	EU295353	SDISALSGLTNLQQLSFGNQVTDLKPLANLT	DISPVSSLTKLQRLFFYNNKVSDVSSLANLT	human clinical case			2403	800	NO	Roche SM. Et al. BMC Microbiol 2012 12:1 304
OG-425	423	EU295352	SDISALSGLTSLQQLSFGNQVTDLKPLANLT	DISPVSSLTKLQRLFFYNNKVSDVSSLANLT	human clinical case			2403	800	NO	Roche SM. Et al. BMC Microbiol 2012 12:1 304
OG-440	ATCC 19115	EU295337	SDISALSGLTSLQQLSFGNQVTDLKPLANLT	DISPVSSLTKLQRLFFYNNKVSDVSSLANLT	human clinical case			2403	800	NO	Roche SM. Et al. BMC Microbiol 2012 12:1 304
OG-441	Scott A	GU735675	SDISALSGLTSLQQLSFGNQVTDLKPLANLT	DISPVSSLTKLQRLFFYNNKVSDVSSLANLT	Human clinical isolate	blood		2403	800	NO	Holch A. et al. Appl Environ Microbiol 2010 76:10 3391-3397
OG-443	4810-98	GU735673	SDISALSGLTSLQQLSFGNQVTDLKPLANLT	DISPVSSLTKLQRLFFYNNKVSDVSSLANLT	maternofetal fluid			2394	797	NO	Holch A. et al. Appl Environ Microbiol 2010 76:10 3391-3397
OG-444	3495-04	GU735672	SDISALSGLTNLQQLSFGNQVTDLKPLANLT	DISPVSSLTKLQRLFFYNNKVSDVSSLANLT	maternofetal fluid			2403	800	NO	Holch A. et al. Appl Environ Microbiol 2010 76:10 3391-3397
OG-445	3272-03	GU735671	SDISALSGLTSLQQLSFGNQVTDLKPLANLT	DISPVSSLTKLQRLFFYNNKVSDVSSLANLT	maternofetal fluid			2403	800	NO	Holch A. et al. Appl Environ Microbiol 2010 76:10 3391-3397
OG-446	3849-97	GU735670	SDISALSGLTSLQQLSFGNQVTDLKPLANLT	DISPVSSLTKLQRLFFYNNKVSDVSSLANLT	maternofetal fluid			2403	800	NO	Holch A. et al. Appl Environ Microbiol 2010 76:10 3391-3397
OG-447	4446	GU735669	SDISALSGLTSLQQLSFGNQVTDLKPLANLT	DISPVSSLTKLQRLFFYNNKVSDVSSLANLT	Human clinical isolate	blood		2403	800	NO	Holch A. et al. Appl Environ Microbiol 2010 76:10 3391-3397
OG-490	VIMPH078	EU408815	SDISALSGLTSLQQLSFGNQVTDLKPLANLT	partial sequence, area not available	Homo sapiens carrier			648	216	UNK	Ermolaeva SA. Et al. unpublished
OG-491	VIMPH198	EU408814	SDISALSGLTNLQQLSFGNQVTDLKPLANLT	partial sequence, area not available	Homo sapiens carrier			648	216	UNK	Ermolaeva SA. Et al. unpublished
OG-492	VIMPHk23	EU408813	SDISALSGLTSLQQLSFGNQVTDLKPLANLT	partial sequence, area not available	Homo sapiens carrier			648	216	UNK	Ermolaeva SA. Et al. unpublished
OG-493	VIMPH007	EU408812	SDISALSGLTSLQQLSFGNQVTDLKPLANLT	partial sequence, area not available	Homo sapiens carrier			648	216	UNK	Ermolaeva SA. Et al. unpublished
OG-494	VIMPH006	EU408811	SDISALSGLTNLQQLSFGNQVTDLKPLANLT	partial sequence, area not available	Homo sapiens carrier			648	216	UNK	Ermolaeva SA. Et al. unpublished
OG-495	VIMPH005	EU408810	SDISALSGLTSLQQLSFGNQVTDLKPLANLT	partial sequence, area not available	Homo sapiens carrier			648	216	UNK	Ermolaeva SA. Et al. unpublished
OG-496	VIMVH234	EU408809	SDISALSGLTNLQQLSFGNQVTDLKPLANLT	partial sequence, area not available	Homo sapiens carrier			648	216	UNK	Ermolaeva SA. Et al. unpublished
OG-497	VIMVH071	EU408808	SDISALSGLTNLQQLSFGNQVTDLKPLANLT	partial sequence, area not available	Homo sapiens carrier			648	216	UNK	Ermolaeva SA. Et al. unpublished
OG-498	VIMVH333	EU408807	SDISALSGLTSLQQLSFGNQVTDLKPLANLT	partial sequence, area not available	Homo sapiens carrier			648	216	UNK	Ermolaeva SA. Et al. unpublished
OG-499	VIMVH325	EU408806	SDISALSGLTSLQQLSFGNQVTDLKPLANLT	partial sequence, area not available	Homo sapiens carrier			648	216	UNK	Ermolaeva SA. Et al. unpublished
OG-500	VIMPA003	EU408805	SDISALSGLTNLQQLSFGNQVTDLKPLANLT	partial sequence, area not available	Homo sapiens	clinical sample		648	216	UNK	Ermolaeva SA. Et al. unpublished
OG-501	VIMPA064	EU408804	SDISALSGLTNLQQLSFGNQVTDLKPLANLT	partial sequence, area not available	Homo sapiens	clinical sample		648	216	UNK	Ermolaeva SA. Et al. unpublished
OG-502	VIMHA633	EU408803	SDISALSGLTSLQQLSFGNQVTDLKPLANLT	partial sequence, area not available	Homo sapiens	clinical sample		648	216	UNK	Ermolaeva SA. Et al. unpublished
OG-503	VIMHA012	EU408802	SDISALSGLTSLQQLSFGNQVTDLKPLANLT	partial sequence, area not available	Homo sapiens	clinical sample		648	216	UNK	Ermolaeva SA. Et al. unpublished
OG-504	VIMHA038	EU408801	SDISALSGLTSLQQLSFGNQVTDLKPLANLT	partial sequence, area not available	Homo sapiens	clinical sample		648	216	UNK	Ermolaeva SA. Et al. unpublished
OG-505	VIMHA036	EU408800	SDISALSGLTSLQQLSFGNQVTDLKPLANLT	partial sequence, area not available	Homo sapiens	clinical sample		648	216	UNK	Ermolaeva SA. Et al. unpublished
OG-506	VIMHA034	EU408799	SDISALSGLTSLQQLSFGNQVTDLKPLANL	partial sequence, area not available	Homo sapiens	clinical sample		648	216	UNK	Ermolaeva SA. Et al. unpublished
OG-507	VIMHA017	EU408798	SDISALSGLTSLQQLSFGNQVTDLKPLANLT	partial sequence, area not available	Homo sapiens	clinical sample		648	216	UNK	Ermolaeva SA. Et al. unpublished
OG-508	VIMHA015	EU408797	SDISALSGLTSLQQLSFGNQVTDLKPLANLT	partial sequence, area not available	Homo sapiens	clinical sample		648	216	UNK	Ermolaeva SA. Et al. unpublished
OG-509	VIMHA011	EU408796	SDISALSGLTSLQQLSFGNQVTDLKPLANLT	partial sequence, area not available	Homo sapiens	clinical sample		648	216	UNK	Ermolaeva SA. Et al. unpublished
OG-510	VIMHA010	EU408795	SDISALSGLTSLQQLSFGNQVTDLKPLANLT	partial sequence, area not available	Homo sapiens	clinical sample		648	216	UNK	Ermolaeva SA. Et al. unpublished
OG-511	VIMHA009	EU408794	SDISALSGLTSLQQLSFGNQVTDLKPLANLT	partial sequence, area not available	Homo sapiens	clinical sample		648	216	UNK	Ermolaeva SA. Et al. unpublished
OG-512	VIMHA008	EU408793	SDISALSGLTSLQQLSFGNQVTDLKPLANLT	partial sequence, area not available	Homo sapiens	clinical sample		648	216	UNK	Ermolaeva SA. Et al. unpublished
OG-513	VIMHA007	EU408792	SDISALSGLTSLQQLSFGNQVTDLKPLANLT	partial sequence, area not available	Homo sapiens	clinical sample		648	216	UNK	Ermolaeva SA. Et al. unpublished
OG-514	VIMHA006	EU408791	SDISALSGLTSLQQLSFGNQVTDLKPLANLT	partial sequence, area not available	Homo sapiens	clinical sample		648	216	UNK	Ermolaeva SA. Et al. unpublished
OG-515	VIMHA005	EU408790	SDISALSGLTSLQQLSFGNQVTDLKPLANLT	partial sequence, area not available	Homo sapiens	clinical sample		648	216	UNK	Ermolaeva SA. Et al. unpublished
OG-516	VIMHA004	EU408789	SDISALSGLTSLQQLSFGNQVTDLKPLANLT	partial sequence, area not available	Homo sapiens	clinical sample		648	216	UNK	Ermolaeva SA. Et al. unpublished
OG-523	FSLJ1168	DQ347771	SDISALSGLTNLQQLSFGNQVTDLKPLANLT	DISPVSSLTKLQRLFFYNNKVSDVSSLANLT	human			2382	794	NO	Tsai Y. et al. unpublished
OG-524	FSLF2501	DQ347770	SDISALSGLTNLQQLSFGNQVTDLKPLANLT	DISPVSSLTKLQRLFFYNNKVSDVSSLANLT	human			2373	791	NO	Tsai Y. et al. unpublished
OG-526	FSLF2270	DQ347768	SDISVLSGLTSLQQLSFGNQVTDLKPLANLT	DISPVSSLTKLQRLFFYNNKVSDVSSLANLT	human			2373	791	NO	Tsai Y. et al. unpublished
OG-527	FSLF2086	DQ347767	SDISALSGLTSLQQLSFGNQVTDLKPLANLT	DISPVSSLTKLQRLFFYNNKVSDVSSLANLT	human			2382	794	NO	Tsai Y. et al. unpublished
OG-528	FSLF2695	DQ347766	SDISALSGLTNLQQLSFGNQVTDLKPLANLT	DISPVSSLTKLQRLFFYNNKVSDVSSLANLT	human			2382	794	NO	Tsai Y. et al. unpublished
OG-548	10403S	DQ132795	SDISALSGLTNLQQLSFGNQVTDLKPLANLT	DISPVSSLTKLQRLFFYNNKVSDVSSLANLT	human skin lesion			2403	800	NO	Jiang LL. Et al. Acta biochim Biophys Sin 2006 38:4 262-270
OG-550	NWI	HQ703563	SDISALSGLTSLQQLSFGNQVTDLKPLANLT	DISPVSSLTKLQRLFFYNNKVSDVSSLANLT	cardiac pseudotumor			2403	800	NO	Alonzo F. et al. J Med Microbiol 2011 60:4 423-434
OG-551	J5043	HQ703562	SDISALSGLTSLQQLSFGNQVTDLKPLANLT	DISPVSSLTKLQRLFFYNNKVSDVSSLANLT	blood			2403	800	NO	Alonzo F. et al. J Med Microbiol 2011 60:4 423-434
OG-552	J4901	HQ703561	SDISALSGLTSLQQLSFGNQVTDLKPLANLT	DISPVSSLTKLQRLFFYNNKVSDVSSLANLT	heart tissue			2403	800	NO	Alonzo F. et al. J Med Microbiol 2011 60:4 423-434
OG-553	J4403	HQ703560	SDISALSGLTNLQQLSFGNQVTDLKPLANLT	DISPVSSLTKLQRLFFYNNKVSDVSSLANLT	pericardial fluid			2403	800	NO	Alonzo F. et al. J Med Microbiol 2011 60:4 423-434
OG-554	07PF0776	HQ703559	SDISALSGLTNLQQLSFGNQVTDLKPLANLT	DISPVSSLTKLQRLFFYNNKVSDVSSLANLT	cardiac interventricular septal			2403	800	NO	Alonzo F. et al. J Med Microbiol 2011 60:4 423-434
OG-594	L3102	KJ129607	SDISALSGLTSLQQLSFGNQVTDLKPLANLT	DISPVSSLTKLQRLFFYNNKVSDVSSLANLT	Homo sapiens	newborn		2514	325	YES	Gelbicova T. et al. unpublished 2014
OG-658	CSUFSL N1-081	FJ617536	SDISALSGLTSLQQLSFGNQVTDLKPLANLT	DISPVSSLTKLQRLFFYNNKVSDVSSLANLT	human	clinical		2403	800	NO	Roberts AJ. Et al. Appl Environ Microbiol 2009 75:17 5647-5658
OG-659	CSUFSL N1-079	FJ617535	SDISALSGLTSLQQLSFGNQVTDLKPLANLT	DISPVSSLTKLQRLFFYNNKVSDVSSLANLT	human	clinical		2394	797	NO	Roberts AJ. Et al. Appl Environ Microbiol 2009 75:17 5647-5658
OG-660	CSUFSL N1-074	FJ617534	SDISALSGLTSLQQLSFGNQVTDLKPLANLT	DISPVSSLTKLQRLFFYNNKVSDVSSLANLT	human	clinical		2403	800	NO	Roberts AJ. Et al. Appl Environ Microbiol 2009 75:17 5647-5658
OG-661	CSUFSL N1-072	FJ617533	SDISALSGLTSLQQLSFGNQVTDLKPLANLT	DISPVSSLTKLQRLFFYNNKVSDVSSLANLT	human	clinical		2403	800	NO	Roberts AJ. Et al. Appl Environ Microbiol 2009 75:17 5647-5658
OG-662	CSUFSL N1-064	FJ617532	SDISALSGLTSLQQLSFGNQVTDLKPLANLT	DISPVSSLTKLQRLFFYNNKVSDVSSLANLT	human	clinical		2403	800	NO	Roberts AJ. Et al. Appl Environ Microbiol 2009 75:17 5647-5658
OG-663	CSUFSL N1-054	FJ617531	SDISALSGLTSLQQLSFGNQVTDLKPLANLT	DISPVSSLTKLQRLFFYNNKVSDVSSLANLT	human	clinical		2394	797	NO	Roberts AJ. Et al. Appl Environ Microbiol 2009 75:17 5647-5658
OG-664	CSUFSL N1-044	FJ617530	SDISALSGLTSLQQLSFGNQVTDLKPLANLT	DISPVSSLTKLQRLFFYNNKVSDVSSLANLT	human	clinical		2403	800	NO	Roberts AJ. Et al. Appl Environ Microbiol 2009 75:17 5647-5658
OG-665	CSUFSL N1-035	FJ617529	SDISALSGLTSLQQLSFGNQVTDLKPLANLT	DISPVSSLTKLQRLFFYNNKVSDVSSLANLT	human	clinical		2403	800	NO	Roberts AJ. Et al. Appl Environ Microbiol 2009 75:17 5647-5658
OG-666	CSUFSL N1-031	FJ617528	SDISALSGLTSLQQLSFGNQVTDLKPLANLT	DISPVSSLTKLQRLFFYNNKVSDVSSLANLT	human	clinical		2403	800	NO	Roberts AJ. Et al. Appl Environ Microbiol 2009 75:17 5647-5658
OG-667	CSUFSL N1-023	FJ617527	SDISALSGLTSLQQLSFGNQVTDLKPLANLT	DISPVSSLTKLQRLFFYNNKVSDVSSLANLT	human	clinical		2403	800	NO	Roberts AJ. Et al. Appl Environ Microbiol 2009 75:17 5647-5658
OG-668	CSUFSL N1-022	FJ617526	SDISALSGLTNLQQLSFGNQVTDLKPLANLT	DISPVSSLTKLQRLFFYNNKVSDVSSLANLT	human	clinical		2403	800	NO	Roberts AJ. Et al. Appl Environ Microbiol 2009 75:17 5647-5658
OG-669	CSUFSL N1-009	FJ617525	SDISALSGLTSLQQLSFGNQVTDLKPLANLT	DISPVSSLTKLQRLFFYNNKVSDVSSLANLT	human	clinical		2403	800	NO	Roberts AJ. Et al. Appl Environ Microbiol 2009 75:17 5647-5658
OG-670	CSUFSL N1-008	FJ617524	SDISALSGLTSLQQLSFGNQVTDLKPLANLT	DISPVSSLTKLQRLFFYNNKVSDVSSLANLT	human	clinical		2403	800	NO	Roberts AJ. Et al. Appl Environ Microbiol 2009 75:17 5647-5658
OG-671	CSUFSL N1-006	FJ617523	SDISALSGLTNLQQLSFGNQVTDLKPLANLT	DISPVSSLTKLQRLFFYNNKVSDVSSLANLT	human	clinical		2403	800	NO	Roberts AJ. Et al. Appl Environ Microbiol 2009 75:17 5647-5658
OG-672	CSUFSL N1-003	FJ617522	SDISALSGLTNLQQLSFGNQVTDLKPLANLT	DISPVSSLTKLQRLFFYNNKVSDVSSLANLT	human	clinical		2403	800	NO	Roberts AJ. Et al. Appl Environ Microbiol 2009 75:17 5647-5658
OG-678	MB 2314	AM076708	partial sequence, area not available	DISPVSSLTKLQRLFFYNNKVSDVSSLANLT	amniotic fluid	human clinical sporadic		1714	494	NO	Werbrouck H. et al. Appl Environ Microbiol 2006 72:6 3862-3871
OG-679	MB 689	AM076711	partial sequence, area not available	DISPVSSLTKLQRLFFYNNKVSDVXSLANLT		human clinical sporadic		1693	487	NO	Werbrouck H. et al. Appl Environ Microbiol 2006 72:6 3862-3871
OG-680	MB 2322	AM076710	partial sequence, area not available	DISPVSSLTKLQRLFFYNNKVSDVSSLANLT	blood	human clinical sporadic		1714	494	NO	Werbrouck H. et al. Appl Environ Microbiol 2006 72:6 3862-3871
OG-681	MB 2316	AM076709	partial sequence, area not available	DISPVSSLTKLQRLFFYNNKVSDVSSLANLT	blood	human clinical sporadic		1714	494	NO	Werbrouck H. et al. Appl Environ Microbiol 2006 72:6 3862-3871
OG-682	MB 677	AM076702	partial sequence, area not available	DISPVSSLTKLQRLFFYNNKVSDVSSLANLT	CSF	human clinical sporadic		1703	490	NO	Werbrouck H. et al. Appl Environ Microbiol 2006 72:6 3862-3871
OG-683	MB 676	AM076701	partial sequence, area not available	DISPVSSLTKLQRLFFYNNKVSDVSSLANLT	CSF	human clinical sporadic		1714	494	NO	Werbrouck H. et al. Appl Environ Microbiol 2006 72:6 3862-3871
OG-684	MB 2649	AM076700	partial sequence, area not available	DISPVSSLTKLQRLFFYNNKVSDVSSLANLT	blood	human clinical sporadic		1714	494	NO	Werbrouck H. et al. Appl Environ Microbiol 2006 72:6 3862-3871
OG-685	MB 2647	AM076699	partial sequence, area not available	DISPVSSLTKLQRLFFYNNKVSDVSSLANLT	blood	human clinical sporadic		1714	494	NO	Werbrouck H. et al. Appl Environ Microbiol 2006 72:6 3862-3871
OG-686	MB 2644	AM076698	partial sequence, area not available	DISPVSSLTKLQRLFFYNNKVSDVSSLANLT	blood	human clinical sporadic		1714	494	NO	Werbrouck H. et al. Appl Environ Microbiol 2006 72:6 3862-3871
OG-687	MB 2641	AM076697	partial sequence, area not available	DISPVSSLTKLQRLFFYNNKVSDVSSLANLT	blood	human clinical sporadic		1714	494	NO	Werbrouck H. et al. Appl Environ Microbiol 2006 72:6 3862-3871
OG-689	MB 2321	AM076690	partial sequence, area not available		blood	human clinical sporadic		1714	48	YES	Werbrouck H. et al. Appl Environ Microbiol 2006 72:6 3862-3871
OG-690	MB 2319	AM076689	partial sequence, area not available	DISPVSSLTKLQRLFFYNNKVSDVSSLANLT	blood	human clinical sporadic		1714	494	NO	Werbrouck H. et al. Appl Environ Microbiol 2006 72:6 3862-3871
OG-691	MB 2317	AM076688	partial sequence, area not available	DISPVSSLTKLQRLFFYNNKVSDVSSLANLT	blood	human clinical sporadic		1714	494	NO	Werbrouck H. et al. Appl Environ Microbiol 2006 72:6 3862-3871
OG-692	MB 2315	AM076687	partial sequence, area not available	DISPVSSLTKLQRLFFYNNKVSDVSSLANLT	CSF	human clinical sporadic		1714	494	NO	Werbrouck H. et al. Appl Environ Microbiol 2006 72:6 3862-3871
OG-693	MB 691	AM076685	partial sequence, area not available			human clinical sporadic		1714	48	YES	Werbrouck H. et al. Appl Environ Microbiol 2006 72:6 3862-3871
OG-694	MB 2320	AM076675	partial sequence, area not available	DISPVSSLTKLQRLFFYNNKVSDVSSLANLT	CSF	human clinical sporadic		1714	494	NO	Werbrouck H. et al. Appl Environ Microbiol 2006 72:6 3862-3871
OG-703	LO28	AY166686	partial sequence, area not available	DISPVSSLTKLQRLFFYNNKVSDVSSLANLT	healthy pregnant carrier			733	244	NO	Olier M. et al. Infect Immun 2003 71:3 1217-1224
OG-710	FSL J1-051	AF497158	SDISALSGLTSLQQLSFGNQVTDLKPLANLT	DISPVSSLTKLQRLFFYNNKVSDVSSLANLT	human			2235	744	NO	Cai S. et al. J Clin Microbiol 2002 40:9 3319-3325
OG-711	FSL J1-047	AF497157	SDISALSGLTSLQQLSFGNQVTDLKPLANLT	DISPVSSLTKLQRLFFYNNKVSDVSSLANLT	human			2235	744	NO	Cai S. et al. J Clin Microbiol 2002 40:9 3319-3325
OG-712	FSL J1-038	AF497156	SDISALSGLTNLQQLSFGNQVTDLKPLANLT	DISPVSSLTKLQRLFFYNNKVSDVSSLANLT	human			2235	744	NO	Cai S. et al. J Clin Microbiol 2002 40:9 3319-3325
OG-713	FSL J1-022	AF497155	SDISALSGLTSLQQLSFGNQVTDLKPLANLT	DISPVSSLTKLQRLFFYNNKVSDVSSLANLT	human			2235	744	NO	Cai S. et al. J Clin Microbiol 2002 40:9 3319-3325
OG-716	IZSAM Lm hs2008	CP10346	SDISALSGLTSLQQLSFGNQVTDLKPLANLT	DISPVSSLTKLQRLFFYNNKVSDVSSLANLT	CSF	human			797	NO	Prencipe VA. Et al. unpublished
OG-717	SLCC2540	FR733645	SDISALSGLTNLQQLSFGNQVTDLKPLANLT	DISPVSSLTKLQRLFFYNNKVSDVSSLANLT	human				800	NO	Kuenne C. et al. BMC Genomics 2013 14:47
OG-722	SLCC2482	FR7270325	SDISALSGLTNLQQLSFGNQVTDLKPLANLT	DISPVSSLTKLQRLFFYNNKVSDVSSLANLT	human				800	NO	Kuenne C. et al. BMC Genomics 2013 14:47
OG-723	SLCC2372	FR733648	SDISALSGLTSLQQLSFGNQVTDLKPLANLT	DISPVSSLTKLQRLFFYNNKVSDVSSLANLT	human				800	NO	Kuenne C. et al. BMC Genomics 2013 14:47
OG-725	08_5578	CP001602	SDISALSGLTNLQQLSFGNQVTDLKPLANLT	DISPVSSLTKLQRLFFYNNKVSDVSSLANLT	human blood				800	NO	Glimour M.W. et al. BMC Genomics 2010 11:120
OG-726	08_5923	CP001604	SDISALSGLTNLQQLSFGNQVTDLKPLANLT	DISPVSSLTKLQRLFFYNNKVSDVSSLANLT	human blood				800	NO	Glimour M.W. et al. BMC Genomics 2010 11:120
OG-727	H34	AY126443	partial sequence, area not available	DISPVSSLTKLQRLFFYNNKVSDVSSLANLT	human			733	205	UNK	Olier M. et al. Infect Immun 2003 71:3 1217-1224
OG-728	H32	AY126442	partial sequence, area not available	DISPVSSLTKLQRLFFYNNKVSDVSSLANLT	human			733	205	UNK	Olier M. et al. Infect Immun 2003 71:3 1217-1224
OG-729	H17	AY126441	partial sequence, area not available	DISPVSSLTKLQRLFFYNNKVSDVSSLANLT	human			732	205	UNK	Olier M. et al. Infect Immun 2003 71:3 1217-1224

## Sheet: Animal 84
DB Number	Strain Name	GenBank#	S192N	Y369S	Source	Origin Type	Lineage	Length of Sequence (bp)	Length of Protein (aa)	Premature Stop Y/N	Journal for Sequence
OG-1	UKVDL1		SDISALSGLTNLQQLSFGNQVTDLKPLANLT	DISPVSSLTKLQRLFFYNNKVSDVSSLANLT	guinea pig brain
OG-2	UKVDL2		SDISALSGLTNLQQLSFGNQVTDLKPLANLT	DISPVSSLTKLQRLFFYNNKVSDVSSLANLT	cattle brain
OG-6	UKVDL6		SDISALSGLTNLQQLSFGNQVTDLKPLANLT	DISPVSSLTKLQRLFFYNNKVSDVSSLANLT	cattle brain
OG-9	UKVDL9		SDISALSGLTSLQQLSFGNQVTDLKPLANLT	DISPVSSLTKLQRLFFYNNKVSDVSSLANLT	goat brain
OG-11	UKVDL11		SDISALSGLTNLQQLSFGNQVTDLKPLANLT	DISPVSSLTKLQRLFFYNNKVSDVSSLANLT	goat brain
OG-14	UKVDL14		SGISALSGLTSLQQLSFGNQVTDLKPLANLT	DISPVSSLTKLQRLFFYNNKVSDVSSLANLT	goat brain
OG-16	FSL E1-119	EF445899	SDISALSGLTNLQQLSFGNQVTDLKPLANLT	DISPVSSLTKLQRLFFYNNKVSDVSSLANLT	animal		I	2403	800	NO	Orsi, RH et al. Microbiology 2007 153:8 2666-2678
OG-17	FSL E1-124	EF445900	SDISALSGLTSLQQLSFGNQVTDLKPLANLT	DISPVSSLTKLQRLFFYNNKVSDVSSLANLT	animal		I	2403	800	NO	Orsi, RH et al. Microbiology 2007 153:8 2666-2678
OG-18	FSL E1-125	EF445901	SDISALSGLTNLQQLSFGNQVTDLKPLANLT	DISPVSSLTKLQRLFFYNNKVSDVSSLANLT	animal		I	2403	800	NO	Orsi, RH et al. Microbiology 2007 153:8 2666-2678
OG-19	FSL N4-288	EF445902	SDISALSGLTNLQQLSFGNQVTDLKPLANLT	DISPVSSLTKLQRLFFYNNKVSDVSSLANLT	animal		I	2403	800	NO	Orsi, RH et al. Microbiology 2007 153:8 2666-2678
OG-20	FSL N4-289	EF445903	SDISALSGLTSLQQLSFGNQVTDLKPLANLT	DISPVSSLTKLQRLFFYNNKVSDVSSLANLT	animal		I	2403	800	NO	Orsi, RH et al. Microbiology 2007 153:8 2666-2678
OG-21	FSL N4-291	EF445904	SDISALSGLTNLQQLSFGNQVTDLKPLANLT	DISPVSSLTKLQRLFFYNNKVSDVSSLANLT	animal		I	2403	800	NO	Orsi, RH et al. Microbiology 2007 153:8 2666-2678
OG-34	FSL E1-123	EF445917	SDISALSGLTSLQQLSFGNQVTDLKPLANLT	DISPVSSLTKLQRLFFYNNKVSDVSSLANLT	animal		II	2403	800	NO	Orsi, RH et al. Microbiology 2007 153:8 2666-2678
OG-35	FSL N4-290	EF445918	SDISALSGLTSLQQLSFGNQVTDLKPLANLT	DISPVSSLTKLQRLFFYNNKVSDVSSLANLT	animal		II	2391	797	YES	Orsi, RH et al. Microbiology 2007 153:8 2666-2678
OG-36	FSL N4-292	EF445919	SDISALSGLTSLQQLSFGNQVTDLKPLANLT	DISPVSSLTKLQRLFFYNNKVSDVSSLANLT	animal		II	2403	800	NO	Orsi, RH et al. Microbiology 2007 153:8 2666-2678
OG-37	FSL N4-293	EF445920	SDISALSGLTSLQQLSFGNQVTDLKPLANLT	DISPVSSLTKLQRLFFYNNKVSDVSSLANLT	animal		II	2403	800	NO	Orsi, RH et al. Microbiology 2007 153:8 2666-2678
OG-187	FSL F2-318	FMT841	SDISALSGLTNLQQLSFGNQVTDLKPLANLT	DISPVSSLTKLQRLFFYNNKVSDVSSLANLT	third party	orginally sheep		2397	799	NO	Roberts A. et al. Microbiology 2005 152:3 685-693
OG-238	FSL F2-726	FMT1594	partial sequence, area not available	DISPVSSLTKLQRLFFYNNKVSDVSSLANLT	bovine	fecal		1538	512	UNK	Nightingale KK. Et al. Appl Environ Microbiol 2004 70:8 4458-4467
OG-239	FSL F2-727	FMT1597	partial sequence, area not available	I*AQFLV*QSFKDYFSIITR*VT*AHLRT*Q	bovine	fecal		1503	500	YES	Nightingale KK. Et al. Appl Environ Microbiol 2004 70:8 4458-4467
OG-240	FSL F2-728	FMT1599	partial sequence, area not available	DISPVSSLTKLQRLFFYNNKVSDVSSLANLT	bovine	fecal		1502	500	UNK	Nightingale KK. Et al. Appl Environ Microbiol 2004 70:8 4458-4467
OG-241	FSL F2-729	FMT1601	partial sequence, area not available	I*AQFLV*QSFKDYFSIITR*VT*AHLRT*Q	bovine	fecal		1504	501	YES	Nightingale KK. Et al. Appl Environ Microbiol 2004 70:8 4458-4467
OG-243	FSL F2-731	FMT1605	partial sequence, area not available	DISPVSSLTKLQRLFFYNNKVSDVSSLANLT	goat	fecal		1513	504	UNK	Nightingale KK. Et al. Appl Environ Microbiol 2004 70:8 4458-4467
OG-355	N19	EU295422	SDISALSGLTNLQQLSFGNQVTDLKPLANLT	DISPVSSLTKLQRLFFYNNKVSDVSSLANLT	animal clinical case			2403	800	NO	Roche SM. Et al. BMC Microbiol 2012 12:1 304
OG-356	N15	EU295421	SDISALSGLTNLQQLSFGNQVTDLKPLANLT	DISPVSSLTKLQRLFFYNNKVSDVSSLANLT	animal clinical case			2403	800	NO	Roche SM. Et al. BMC Microbiol 2012 12:1 304
OG-357	N13	EU295420	SDISALSGLTNLQQLFFGNQVTDLKPLANLT	DISPVSSLTKLQRLFFYNNKVSDVSSLANLT	animal clinical case			2403	800	NO	Roche SM. Et al. BMC Microbiol 2012 12:1 304
OG-372	99011 Inla	EU295405	SDISALSGLTNLQQLSFGNQVTDLKPLANLT	DISPVSSLTKLQRLFFYNNKVSDVSSLANLT	animal isolate			2403	800	NO	Roche SM. Et al. BMC Microbiol 2012 12:1 304
OG-375	96102 Inla	EU295402	SDISALSGLTNLQQLSFGNQVTDLKPLANLT	DISPVSSLTKLQRLFFYNNKVSDVSSLANLT	animal clinical case			2403	800	NO	Roche SM. Et al. BMC Microbiol 2012 12:1 304
OG-377	96031 Inla	EU295400	SDISALSGLTSLQQLSFGNQVTDLKPLANLT	DISPVSSLTKLQRLFFYNNKVSDVSSLANLT	animal isolate			2403	800	NO	Roche SM. Et al. BMC Microbiol 2012 12:1 304
OG-389	ATCC 19116	EU295388	SDISALSGLTNLQQLSFGNQVTDLKPLANLT	DISPVSSLTKLQRLFFYNNKVSDVSSLANLT	animal isolate			2403	800	NO	Roche SM. Et al. BMC Microbiol 2012 12:1 304
OG-390	ATCC 19114	EU295387	SDISALSGLTNLQQLSFGNQVTDLKPLANLT	DISPVSSLTKLQRLFFYNNKVSDVSSLASLT	animal clinical case			2403	800	NO	Roche SM. Et al. BMC Microbiol 2012 12:1 304
OG-395	AF90	EU295382	SDISALSGLTSLQQLSFGNQVTDLKPLANLT	DISPVSSLTKLQRLFFYNNKVSDVSSLANLT	animal isolate			2403	800	NO	Roche SM. Et al. BMC Microbiol 2012 12:1 304
OG-433	N2	EU295344	SDISALSGLTSLQQLSFGNQVTDLKPLANLT	DISPVSSLTKLQRLFFYNNKVSDVSSLANLT	animal clinical case			2403	800	NO	Roche SM. Et al. BMC Microbiol 2012 12:1 304
OG-449	12443	GU735667	SDISALSGLISLQQLSFGNQVTDLKPLANLT	DISPVSSLTKLQRLFFYNNKVSDVSSLANLT	maternofetal fluid	monkey		2403	800	NO	Holch A. et al. Appl Environ Microbiol 2010 76:10 3391-3397
OG-459	VIMPM250	EU408846	SDISALSGLTNLQQLSFGNQVTDLKPLANLT	partial sequence, area not available	artic fox			648	216	UNK	Ermolaeva SA. Et al. unpublished
OG-460	VIMPM061	EU408845	SDISALSGLTSLQQLSFGNQVTDLKPLANLT	partial sequence, area not available	wild boar			648	216	UNK	Ermolaeva SA. Et al. unpublished
OG-473	VIMPR052	EU408832	SDISALSGLTNLQQLSFGNQVTDLKPLANLT	partial sequence, area not available	guinea pig			648	216	UNK	Ermolaeva SA. Et al. unpublished
OG-474	VIMPR097	EU408831	SDISALSGLTSLQQLSFGNQVTDLKPLANLT	partial sequence, area not available	rabbit			648	216	UNK	Ermolaeva SA. Et al. unpublished
OG-475	VIMPR422	EU408830	SDISALSGLTNLQQLSFGNQVTDLKPLANLT	partial sequence, area not available	Apodemus agrarius			648	216	UNK	Ermolaeva SA. Et al. unpublished
OG-476	VIMPR040	EU408829	SDISALSGLTSLQQLSFGNQVTDLKPLANLT	partial sequence, area not available	chinchilla			648	216	UNK	Ermolaeva SA. Et al. unpublished
OG-477	VIMPR134	EU408828	SDISALSGLTNLQQLSFGNQVTDLKPLANLT	partial sequence, area not available	Microtus arvalis			648	216	UNK	Ermolaeva SA. Et al. unpublished
OG-478	VIMPR212	EU408827	SDISALSGLTNLQQLSFGNQVTDLKPLANLT	partial sequence, area not available	chinchilla			648	216	UNK	Ermolaeva SA. Et al. unpublished
OG-479	VIMPR750	EU408826	SDISALSGLTSLQQLSFGNQVTDLKPLANLT	partial sequence, area not available	Myodes glareolus			648	216	UNK	Ermolaeva SA. Et al. unpublished
OG-480	VIMCR474	EU408825	SDISALSGLTSLQQLSFGNQVTDLKPLANLT	partial sequence, area not available	Apodemus agrarius			648	216	UNK	Ermolaeva SA. Et al. unpublished
OG-481	VIMUR211	EU408824	SDISALSGLTSLQQLSFGNQVTDLKPLANLT	partial sequence, area not available	Rattus rattus			648	216	UNK	Ermolaeva SA. Et al. unpublished
OG-482	VIMVR092	EU408823	SDISALSGLTSLQQLSFGNQVTDLKPLANLT	partial sequence, area not available	Apodemus peninsulae			648	216	UNK	Ermolaeva SA. Et al. unpublished
OG-483	VIMVR090	EU408822	SDISALSGLTSLQQLSFGNQVTDLKPLANLT	partial sequence, area not available	Apodemus agrarius			648	216	UNK	Ermolaeva SA. Et al. unpublished
OG-484	VIMVR088	EU408821	SDISALSGLTSLQQLSFGNQVTDLKPLANLT	partial sequence, area not available	Apodemus agrarius			648	216	UNK	Ermolaeva SA. Et al. unpublished
OG-485	VIMVR087	EU408820	SDISALSGLTSLQQLSFGNQVTDLKPLANLT	partial sequence, area not available	Clethrionomys rufocanus			648	216	UNK	Ermolaeva SA. Et al. unpublished
OG-486	VIMVR084	EU408819	SDISALSGLTSLQQLSFGNQVTDLKPLANLT	partial sequence, area not available	Apodemus agrarius			648	216	UNK	Ermolaeva SA. Et al. unpublished
OG-487	VIMVR082	EU408818	SDISALSGLTSLQQLSFGNQVTDLKPLANLT	partial sequence, area not available	Apodemus agrarius			648	216	UNK	Ermolaeva SA. Et al. unpublished
OG-488	VIMVR081	EU408817	SDISALSGLTSLQQLSFGNQVTDLKPLANLT	partial sequence, area not available	Clethrionomys rufocanus			648	216	UNK	Ermolaeva SA. Et al. unpublished
OG-489	VIMVR062	EU408816	SDISALSGLTNLQQLSFGNQVTDLKPLANLT	partial sequence, area not available	Clethrionomys rufocanus			648	216	UNK	Ermolaeva SA. Et al. unpublished
OG-519	FSLM1001	DQ347775	SDISALSGLTSLQQLSFGNQVTDLKPLANLT	DISPVSSLTKLQRLFFYNNKVSDVSSLANLT	animal			2382	794	NO	Tsai Y. et al. unpublished
OG-520	FSLJ2074	DQ347774	SDISALSGLTSLQQLSFGNQVTDLKPLANLT	DISPVSNLTKLQRLFFYNNKVSDVSSLANLT	animal			2382	794	NO	Tsai Y. et al. unpublished
OG-521	FSLJ2071	DQ347773	SDISALSGLTNLQQLSFGNQVTDLKPLANLT	DISPVSSLTKLQRLFFYNNKVSDVSSLANLT	animal			2382	794	NO	Tsai Y. et al. unpublished
OG-522	FSLJ1208	DQ347772	SDISALSGLTSLQQLSFGNQVTDLKPLANLT	DISPVSSLTKLQRLFFYNNKVSDVSSLANLT	animal			2382	794	NO	Tsai Y. et al. unpublished
OG-525	FSLF2318	DQ347769	SDISALSGLTNLQQLSFGNQVTDLKPLANLT	DISPVSSLTKLQRLFFYNNKVSDVSSLANLT	animal			2382	794	NO	Tsai Y. et al. unpublished
OG-529	LI0521	EF409978	SDISALSGLTSLQQLSFGNQVTDLKPLANLT	DISPVSSLTKLQRLFFYNNKVSDVSSLANLT	rabbit			3195	800	NO	Yu WL. Et al. J Med Microbiol 2007 56:7 888-895
OG-549	H4	DQ132794	SDISALSGLTNLQQLSFGNQVTDLKPLANLT	DISPVSSLTKLQRLFFYNNKVSDVSSLASLT	cow's milk			2403	800	NO	Jiang LL. Et al. Acta biochim Biophys Sin 2006 38:4 262-270
OG-651	S10.2	HQ111543	SDISALSGLTSLQQLSFGNQVTDLKPLANLT	DISPVSSLTKLQRLFFYNNKVSDVSSLANLT	pig slaughterhouse and processing	carcasses		2156	491	YES	Ortiz S. et al. Food Microbiol 2014 39 81-88
OG-688	EGD	AM076696	partial sequence, area not available	DISPVSSLTKLQRLFFYNNKVSDVSSLANLT	animal clinical	lab reference, epidemic		1714	494	NO	Werbrouck H. et al. Appl Environ Microbiol 2006 72:6 3862-3871
OG-695	L76	FR750359	SDISALSGLTSLQQLSFGNQVTDLKPLANLT	DISPVSSLTKLQRLFFYNNKVSDVSSLANLT	goat			2403	800	NO	Madarame H. et al. unpublished
OG-696	L146	FR750358	SDISALSGLTSLQQLSFGNQVTDLKPLANLT	DISPVSSLTKLQRLFFYNNKVSDVSSLANLT	cow			2400	800	NO	Madarame H. et al. unpublished
OG-697	L140	FR750357	SDISALSGLTSLQQLSFGNQVTDLKPLANLT	DISPVSSLTKLQRLFFYNNKVSDVSSLANLT	cow			2400	800	NO	Madarame H. et al. unpublished
OG-698	L130	FR750356	SDISALSGLTSLQQLSFGNQVTDLKPLANLT	DISPVSSLTKLQRLFFYNNKVSDVSSLANLT	sheep			2403	800	NO	Madarame H. et al. unpublished
OG-699	LCH09	HM589624	SDISALSGLTNLQQLSFGNQVTDLKPLANLT	DISPVSSLTKLQRLFFYNNKVSDVSSLANLT	fetal brainstem	cow abortion		2403	800	NO	Suba S. et al. unpublished
OG-700	LVCH08	HM589623	SDISALSGLTNLQQLSFGNQVTDLKPLANLT	DISPVSSLTKLQRLFFYNNKVSDVSSLANLT	fetal brainstem	cow abortion		2403	800	NO	Suba S. et al. unpublished
OG-701	L3808	HM589622	SDISALSGLTNLQQLSFGNQVTDLKPLANLT	DISPVSSLTKLQRLFFYNNKVSDVSSLANLT	fetal contents	goat abortion		2403	800	NO	Suba S. et al. unpublished
OG-702	L507	HM589618	SDISALSGLTNLQQLSFGNQVTDLKPLANLT	DISPVSSLTKLQRLFFYNNKVSDVSSLANLT	fetal contents	goat abortion		2403	800	NO	Suba S. et al. unpublished
OG-704	FSL J1-158	AF497165	SDISALSGLTSLQQLSFGNQVTDLKPLANLT	DISPVSSLTKLQRLFFYNNKVSDVSSLANLT	goat			2241	746	NO	Cai S. et al. J Clin Microbiol 2002 40:9 3319-3325
OG-705	FSL J2-064	AF497163	SDISALSGLTNLQQLSFGNQVTDLKPLANLT	DISPVSSLTKLQRLFFYNNKVSDVSSLANLT	cow			2235	744	NO	Cai S. et al. J Clin Microbiol 2002 40:9 3319-3325
OG-706	FSL J2-045	AF497162	SDISALSGLTNLQQLSFGNQVTDLKPLANLT	DISPVSSLTKLQRLFFYNNKVSDVSSLANLT	sheep			2235	744	NO	Cai S. et al. J Clin Microbiol 2002 40:9 3319-3325
OG-707	FSL J2-039	AF497161	SDISALSGLTNLQQLSFGNQVTDLKPLANLT	DISPVSSLTKLQRLFFYNNKVSDVSSLANLT	turkey			2235	744	NO	Cai S. et al. J Clin Microbiol 2002 40:9 3319-3325
OG-708	FSL J2-017	AF497160	SDISALSGLTSLQQLSFGNQVTDLKPLANLT	DISPVSSLTKLQRLFFYNNKVSDVSSLANLT	cow			2235	744	NO	Cai S. et al. J Clin Microbiol 2002 40:9 3319-3325
OG-709	FSL J2-003	AF497159	SDISALSGLTSLQQLSFGNQVTDLKPLANLT	DISPVSSLTKLQRLFFYNNKVSDVSSLANLT	cow			2226	741	NO	Cai S. et al. J Clin Microbiol 2002 40:9 3319-3325
OG-714	FSL J2-068	AF497154	SDISALSGLTNLQQLSFGNQVTDLKPLANLT	DISPVSSLTKLQRLFFYNNKVSDVSSLANLT	horse			2226	741	NO	Cai S. et al. J Clin Microbiol 2002 40:9 3319-3325
OG-715	NTSN	CP009897	SDISALSGLTSLQQLSFGNQVTDLKPLANLT	DISPVSSLTKLQRLFFYNNKVSDVSSLANLT	sheep				800	NO	Tan W. et al. Genome Announc 2015 3:1
OG-718	SLCC2378	FR733644	SDISALSGLTSLQQLSFGNQVTDLKPLANLT	DISPVSSLTKLQRLFFYNNKVSDVSSLANLT	poultry				800	NO	Kuenne C. et al. BMC Genomics 2013 14:47
OG-719	ATCC 19117	FR733643	SDISALSGLTSLQQLSFGNQVTDLKPLANLT	DISPVSSLTKLQRLFFYNNKVSDVSSLANLT	sheep				800	NO	Kuenne C. et al. BMC Genomics 2013 14:47
OG-720	SLCC5850	FR733647	SDISALSGLTNLQQLSFGNQVTDLKPLANLT	DISPVSSLTKLQRLFFYNNKVSDVSSLANLT	rabbit				800	NO	Kuenne C. et al. BMC Genomics 2013 14:47
OG-721	SLCC2376	FR733651	SDISALSGLTNLQQLSFGNQVTDLKPLANLT	DISPVSSLTKLQRLFFYNNKVSDVSSLANLT	poultry				800	NO	Kuenne C. et al. BMC Genomics 2013 14:47
OG-724	SLCC2755	FR733646	SDISALSGLTNLQQLSFGNQVTDLKPLANLT	DISPVSSLTKLQRLFFYNNKVSDVSSLANLT	chinchilla				800	NO	Kuenne C. et al. BMC Genomics 2013 14:47
OG-730	FSL J2-071	AARN04000004	SDISALSGLTNLQQLSFGNQVTDLKPLANLT	DISPVSSLTKLQRLFFYNNKVSDVSSLANLT	bovine clinical case				796	UNK	Birren B. et al. PloS One 2013 8:6

## Sheet: UKVDL p165 seq
DB Number	Strain Name	GenBank#	S192N	Y369S	Source	Origin Type	Lineage	Length of Sequence (bp)	Length of Protein (aa)	Premature Stop Y/N	Journal for Sequence	Journal for Isolate
OG-B	EGDe	NP_463962	SDISALSGLTSLQQLSFGNQVTDLKPLANLT	DISPVSSLTKLQRLFFYNNKVSDVSSLANLT				2400	800	NO	Listeria monocytogenes EGDe Genome (Accesion number NC_003210.1)
OG-A	Inlam		SDISALSGLTSLQQLNFGNQVTDLKPLANLT	DISPVSSLTKLQRLFFSNNKVSDVSSLANLT				2400	800	NO	Our lab Inlam sequence by T.Myers August 2012
OG-1			SDISALSGLTNLQQLSFGNQVTDLKPLANLT	DISPVSSLTKLQRLFFYNNKVSDVSSLANLT	guinea pig	brain		unk	unk
OG-2			SDISALSGLTNLQQLSFGNQVTDLKPLANLT	DISPVSSLTKLQRLFFYNNKVSDVSSLANLT	cattle	brain		unk	unk	unk
OG-3
OG-4
OG-5
OG-6			SDISALSGLTNLQQLSFGNQVTDLKPLANLT	DISPVSSLTKLQRLFFYNNKVSDVSSLANLT	cattle	brain		unk	unk	unk
OG-7
OG-8
OG-9			SDISALSGLTSLQQLSFGNQVTDLKPLANLT	DISPVSSLTKLQRLFFYNNKVSDVSSLANLT	sheep	brain		unk	unk	unk
OG-10
OG-11			SDISALSGLTNLQQLSFGNQVTDLKPLANLT	DISPVSSLTKLQRLFFYNNKVSDVSSLANLT	goat	brain		unk	unk	unk
OG-12
OG-13
OG-14			SGISALSGLTSLQQLSFGNQVTDLKPLANLT	DISPVSSLTKLQRLFFYNNKVSDVSSLANLT	goat	brain		unk	unk
OG-15

## Sheet: Origins
Origin	Number Isolates
Environmental	146
Animal	83
Human	123
Food Product	145
Animal (non mammal)	13
Multiple Sources Known	11
No Origin Found
OG143
OG358
OG530
OG456
OG674
